# Supplementary material for: Integrated analysis of long non-coding RNAs and mRNA profiles reveals potential sex-dependent biomarkers of bevacizumab/erlotinib response in advanced lung cancer
Source: PLoS One. 2020 Oct 19;15(10):e0240633. doi: 10.1371/journal.pone.0240633 (PMC7571718; doi:10.1371/journal.pone.0240633)
Supplement: S1 Table — (XLSX) [file pone.0240633.s002.xlsx]

## Sheet: S1_Table
	S1 Table GOs intersections
go_id	go_name	go_diffgene_count(Biopsy-Female)	go_gene_count(Biopsy-Female)	enrichment(Biopsy-Female)	pvalue(Biopsy-Female)	FDR(Biopsy-Female)	go_diffgene_count(Biopsy-Male)	go_gene_count(Biopsy-Male)	enrichment(Biopsy-Male)	pvalue(Biopsy-Male)	FDR(Biopsy-Male)	GO_style
GO:0006351	transcription, DNA-templated	93	1735	3.76537	4.01678e-27	5.28157e-24	15	1735	2.92336	0.00087862	0.0255844	up
GO:0006355	regulation of transcription, DNA-templated	80	1307	4.29971	5.06706e-27	5.28157e-24	17	1307	4.39809	1.6638e-06	0.00029477	up
GO:0045944	positive regulation of transcription from RNA polymerase II promoter	69	1058	4.58129	6.69025e-25	5.2301e-22	23	1058	7.35077	5.19041e-13	2.7587e-10	up
GO:0006366	transcription from RNA polymerase II promoter	44	602	5.13429	6.51997e-18	3.39799e-15	16	602	8.98699	1.79103e-10	6.3462e-08	up
GO:0000122	negative regulation of transcription from RNA polymerase II promoter	45	768	4.116	1.00876e-14	2.62866e-12	12	768	5.28337	1.43876e-05	0.00169933	up
GO:0007275	multicellular organism development	33	575	4.03154	9.27151e-11	1.38057e-08	9	575	5.29256	0.000240437	0.0127792	up
GO:0045893	positive regulation of transcription, DNA-templated	28	545	3.60899	3.38211e-08	2.64397e-06	12	545	7.44519	3.99492e-07	8.4932e-05	up
GO:0045892	negative regulation of transcription, DNA-templated	22	499	3.09704	1.60377e-05	0.000517009	9	499	6.09864	8.04656e-05	0.0077759	up
GO:0035264	multicellular organism growth	7	79	6.22437	0.000551156	0.00874856	4	79	17.1208	0.000373728	0.0165531	up
GO:0006338	chromatin remodeling	8	113	4.9732	0.000898202	0.0121588	4	113	11.9694	0.00148123	0.036209	up
GO:0021915	neural tube development	4	28	10.0352	0.00254442	0.0249417	3	28	36.2288	0.000315569	0.0152477	up
GO:0006915	apoptotic process	42	538	5.27348	1.48231e-17	4.51215e-14	10	538	3.68362	0.0018436	0.0324633	down
GO:0055114	oxidation-reduction process	35	530	4.4609	1.29884e-12	6.58947e-10	12	530	4.48707	7.82176e-05	0.00422375	down
GO:0007165	signal transduction	52	1169	3.00483	1.60352e-11	6.10141e-09	20	1169	3.39057	1.07725e-05	0.00134241	down
GO:0043687	post-translational protein modification	27	354	5.15218	2.49051e-11	8.42346e-09	10	354	5.59827	6.02021e-05	0.00350894	down
GO:0043312	neutrophil degranulation	31	482	4.34455	5.70616e-11	1.57905e-08	25	482	10.279	2.86623e-17	4.64329e-14	down
GO:0033209	tumor necrosis factor-mediated signaling pathway	16	126	8.57788	2.92601e-10	6.85137e-08	5	126	7.86424	0.00187855	0.0327232	down
GO:0043066	negative regulation of apoptotic process	30	521	3.88968	1.73621e-09	2.82203e-07	10	521	3.80382	0.00143662	0.0276319	down
GO:0045944	positive regulation of transcription from RNA polymerase II promoter	44	1058	2.8093	5.81742e-09	8.0492e-07	17	1058	3.18435	0.000133505	0.0061794	down
GO:0008284	positive regulation of cell proliferation	27	468	3.89716	1.23257e-08	1.44306e-06	10	468	4.23459	0.00061379	0.0160377	down
GO:0043065	positive regulation of apoptotic process	20	314	4.3026	2.71628e-07	2.01667e-05	8	314	5.04914	0.000867755	0.0198559	down
GO:0000122	negative regulation of transcription from RNA polymerase II promoter	33	768	2.90257	3.09594e-07	2.21725e-05	17	768	4.38677	2.02265e-06	0.000409587	down
GO:0071456	cellular response to hypoxia	11	104	7.1448	1.7987e-06	9.95499e-05	5	104	9.52783	0.000774044	0.0184405	down
GO:0006357	regulation of transcription from RNA polymerase II promoter	25	526	3.21059	1.87189e-06	0.000101751	13	526	4.89796	1.38645e-05	0.00144361	down
GO:0006367	transcription initiation from RNA polymerase II promoter	13	160	5.4885	3.58044e-06	0.000162669	6	160	7.43171	0.000694814	0.0173169	down
GO:0015031	protein transport	19	351	3.6566	6.69607e-06	0.000279217	12	351	6.77534	1.1584e-06	0.000268088	down
GO:0006457	protein folding	13	189	4.64635	2.28322e-05	0.000704447	9	189	9.43709	2.38055e-06	0.000428499	down
GO:0016567	protein ubiquitination	21	465	3.05068	3.29941e-05	0.000947491	9	465	3.83572	0.00264471	0.0399336	down
GO:0006886	intracellular protein transport	16	305	3.54365	6.37671e-05	0.00160419	14	305	9.09673	2.8234e-09	2.28695e-06	down
GO:0030335	positive regulation of cell migration	11	186	3.99494	0.000461927	0.00774743	10	186	10.6548	1.80193e-07	5.83826e-05	down
GO:0002479	antigen processing and presentation of exogenous peptide antigen via MHC class I, TAP-dependent	7	75	6.30474	0.000504427	0.00834497	4	75	10.5695	0.00233102	0.0359644	down
GO:0055085	transmembrane transport	14	300	3.15237	0.000726752	0.0105848	10	300	6.60596	1.42578e-05	0.00144361	down
GO:0000045	autophagosome assembly	6	58	6.98801	0.000870331	0.0117938	4	58	13.6675	0.000870228	0.0198559	down
GO:0050821	protein stabilization	9	155	3.9223	0.00216151	0.0243691	7	155	8.95001	6.10832e-05	0.00350894	down
GO:0008360	regulation of cell shape	9	159	3.82363	0.00259659	0.0259354	6	159	7.47845	0.000671571	0.0169991	down
GO:0006493	protein O-linked glycosylation	5	52	6.49527	0.0041113	0.0370918	4	52	15.2445	0.00056864	0.0160377	down
GO:0008286	insulin receptor signaling pathway	6	79	5.13044	0.00460005	0.0405871	5	79	12.543	0.0002102	0.0087314	down
