# Supplementary material for: Integrated analysis of long non-coding RNAs and mRNA profiles reveals potential sex-dependent biomarkers of bevacizumab/erlotinib response in advanced lung cancer
Source: PLoS One. 2020 Oct 19;15(10):e0240633. doi: 10.1371/journal.pone.0240633 (PMC7571718; doi:10.1371/journal.pone.0240633)
Supplement: S2 Table — (XLSX) [file pone.0240633.s003.xlsx]

## Sheet: S2_Table
S2 Table Pathways intersections
path_id	path_name	path_diffgene_count(Biopsy-Female)	path_gene_count(Biopsy-Female)	enrichment(Biopsy-Female)	pvalue(Biopsy-Female)	FDR(Biopsy-Female)	path_diffgene_count(Biopsy-Male)	path_gene_count(Biopsy-Male)	enrichment(Biopsy-Male)	pvalue(Biopsy-Male)	FDR(Biopsy-Male)	Pathway_style
01100	Metabolic pathways	47	1272	2.59559	1.92551e-08	3.49159e-07	17	1272	4.51911	1.14338e-06	3.60166e-05	up
05202	Transcriptional misregulation in cancer	15	186	5.66504	3.52456e-07	3.9945e-06	10	186	18.1793	1.08002e-09	4.53609e-08	up
05203	Viral carcinogenesis	11	201	3.84433	0.000650678	0.00224031	6	201	10.0936	0.000129618	0.00326637	up
05034	Alcoholism	10	180	3.90258	0.0011312	0.00357773	14	180	26.2994	1.55172e-15	9.77585e-14	up
01100	Metabolic pathways	86	1272	4.56711	6.79099e-31	1.87431e-28	35	1272	5.45303	2.52461e-15	5.22595e-13	down
00230	Purine metabolism	15	175	5.79007	2.60668e-07	6.20022e-06	5	175	5.66225	0.00813323	0.0443047	down
00520	Amino sugar and nucleotide sugar metabolism	8	48	11.2585	1.99914e-06	3.94116e-05	3	48	12.3862	0.00743963	0.0432823	down
05200	Pathways in cancer	20	395	3.42029	9.9748e-06	0.000172065	12	395	6.02062	4.01236e-06	0.000166112	down
03050	Proteasome	7	45	10.5079	1.69296e-05	0.000245925	3	45	13.2119	0.00617204	0.0399254	down
04217	Necroptosis	12	164	4.94274	2.76819e-05	0.00038201	5	164	6.04204	0.00612388	0.0399254	down
04144	Endocytosis	14	244	3.87587	7.97377e-05	0.000880304	8	244	6.49767	0.000152109	0.00314866	down
03008	Ribosome biogenesis in eukaryotes	9	106	5.73544	0.000119805	0.00127178	4	106	7.47845	0.00843265	0.0447579	down
04530	Tight junction	11	170	4.37093	0.000206322	0.00210906	5	170	5.82879	0.00716808	0.0432823	down
05222	Small cell lung cancer	8	93	5.81082	0.000300654	0.00296359	4	93	8.52382	0.00521609	0.0372321	down
04140	Autophagy - animal	9	128	4.74966	0.000521531	0.0044982	5	128	7.74136	0.00201847	0.0185376	down
04141	Protein processing in endoplasmic reticulum	10	166	4.06932	0.000804048	0.00599776	10	166	11.9385	6.12375e-08	3.16904e-06	down
04151	PI3K-Akt signaling pathway	14	342	2.76524	0.00269073	0.0165032	7	342	4.05629	0.00756455	0.0432823	down
00500	Starch and sucrose metabolism	4	36	7.50564	0.00771324	0.0357265	3	36	16.5149	0.00321134	0.0255672	down
