# Supplementary material for: Integrated analysis of long non-coding RNAs and mRNA profiles reveals potential sex-dependent biomarkers of bevacizumab/erlotinib response in advanced lung cancer
Source: PLoS One. 2020 Oct 19;15(10):e0240633. doi: 10.1371/journal.pone.0240633 (PMC7571718; doi:10.1371/journal.pone.0240633)
Supplement: S3 Table — (XLSX) [file pone.0240633.s004.xlsx]

## Sheet: S3_Table
S3 Table Nodes in the female lncRNA-mRNA expression correlation network
Node	Biotype	style	Degree
TEK	mRNA	up	29
CDH5	mRNA	up	23
ERG	mRNA	up	22
ASPA	mRNA	up	22
LDB2	mRNA	up	21
TIE1	mRNA	up	19
ACVRL1	mRNA	up	16
EDNRB	mRNA	up	14
TCF21	mRNA	up	13
KL	mRNA	up	13
TBX4	mRNA	up	13
NONHSAT095695.2	lncRNA	up	12
FOXM1	mRNA	down	12
AURKB	mRNA	down	12
ENST00000552253.1	lncRNA	up	11
TBX2	mRNA	up	11
GNG11	mRNA	up	10
TPX2	mRNA	down	10
PAK6	mRNA	down	10
AOC3	mRNA	up	10
LEPR	mRNA	up	10
MELK	mRNA	down	10
ADH1B	mRNA	up	9
ENST00000588495.5	lncRNA	up	9
NONHSAT055132.2	lncRNA	up	8
PLK1	mRNA	down	8
WIF1	mRNA	up	8
PRDM5	mRNA	up	8
KDM6B	mRNA	up	8
CHEK1	mRNA	down	7
AKR1C2	mRNA	down	7
NOTCH4	mRNA	up	7
ADARB1	mRNA	up	6
ENST00000471689.1	lncRNA	up	6
ENST00000595886.1	lncRNA	up	6
RGN	mRNA	up	6
KANK2	mRNA	up	6
AKR1C1	mRNA	down	6
CCNB1	mRNA	down	6
NACC1	mRNA	down	6
ARHGAP11A	mRNA	down	6
NONHSAT231067.1	lncRNA	up	6
PLA2G1B	mRNA	up	6
BCL6B	mRNA	up	6
GTSE1	mRNA	down	5
ENST00000594315.1	lncRNA	up	5
FZD4	mRNA	up	5
FLI1	mRNA	up	5
XR_001740491.2	lncRNA	up	5
ZNF366	mRNA	up	5
NONHSAT137039.2	lncRNA	up	5
PPIF	mRNA	down	5
ENST00000598996.2	lncRNA	up	5
ENST00000593604.1	lncRNA	up	5
ESPL1	mRNA	down	5
RRM2	mRNA	down	5
NDST1	mRNA	up	4
HOXA4	mRNA	up	4
KARS	mRNA	down	4
FOSL1	mRNA	down	4
NME1	mRNA	down	4
MAD2L1	mRNA	down	4
G6PD	mRNA	down	4
KPNB1	mRNA	down	4
UBE2C	mRNA	down	4
FUZ	mRNA	down	4
SMAD6	mRNA	up	4
RANGAP1	mRNA	down	4
ENST00000479784.1	lncRNA	up	4
TXNRD1	mRNA	down	4
ENST00000548503.1	lncRNA	up	4
TAF6	mRNA	down	4
CDC20	mRNA	down	3
TNS2	mRNA	up	3
HOXA5	mRNA	up	3
ENST00000515694.4	lncRNA	up	3
ENST00000416764.5	lncRNA	down	3
NTSR1	mRNA	down	3
ENST00000594398.1	lncRNA	up	3
NONHSAT155006.1	lncRNA	down	3
AKR1B15	mRNA	down	3
ENST00000483075.1	lncRNA	up	3
PIGW	mRNA	down	3
B3GNT4	mRNA	down	3
CKS2	mRNA	down	3
NOL3	mRNA	down	3
HDGF	mRNA	down	3
RUVBL2	mRNA	down	3
NONHSAT206763.1	lncRNA	up	3
ACLY	mRNA	down	3
NONHSAT011121.2	lncRNA	down	3
ZNF302	mRNA	up	3
TCEANC	mRNA	up	3
KIF18A	mRNA	down	3
UBE2T	mRNA	down	3
GNG2	mRNA	up	3
RAD51	mRNA	down	3
ENST00000306399.3	lncRNA	down	3
TRIM28	mRNA	down	2
ENST00000526288.1	lncRNA	down	2
HMBS	mRNA	down	2
STX1A	mRNA	down	2
BAZ2B	mRNA	up	2
PRDX3	mRNA	down	2
PLCG2	mRNA	up	2
NFATC3	mRNA	up	2
SMARCA2	mRNA	up	2
EIF6	mRNA	down	2
NOSTRIN	mRNA	up	2
NOX4	mRNA	down	2
NONHSAT011124.2	lncRNA	down	2
PTGR1	mRNA	down	2
KAT2B	mRNA	up	2
MED25	mRNA	down	2
ZEB2	mRNA	up	2
PGAM5	mRNA	down	2
RAMP3	mRNA	up	2
HSD17B6	mRNA	up	2
PSMB5	mRNA	down	2
CCT5	mRNA	down	2
MOK	mRNA	down	2
AKR1C3	mRNA	down	2
KRT18	mRNA	down	2
BLID	mRNA	down	2
GDA	mRNA	down	2
NONHSAT011122.2	lncRNA	down	2
CAPN5	mRNA	down	2
ATG9B	mRNA	down	2
FBXW9	mRNA	down	2
ATXN3	mRNA	up	2
EMG1	mRNA	down	2
IRAK1	mRNA	down	2
ENST00000526207.1	lncRNA	down	2
C1orf61	mRNA	down	2
TMEM132A	mRNA	down	2
GNB2	mRNA	down	2
HP1BP3	mRNA	up	2
SLC2A1	mRNA	down	2
MYOCD	mRNA	up	2
ABCC2	mRNA	down	2
H2AFX	mRNA	down	2
ETV1	mRNA	up	2
NDUFS8	mRNA	down	2
PKM	mRNA	down	2
SOS2	mRNA	up	2
PUF60	mRNA	down	2
S1PR1	mRNA	up	2
E2F4	mRNA	down	2
ENST00000456752.6	lncRNA	up	2
ENST00000475896.5	lncRNA	up	2
ADRM1	mRNA	down	2
SLC25A39	mRNA	down	2
POP7	mRNA	down	1
BAIAP2L1	mRNA	down	1
KDR	mRNA	up	1
AP1S1	mRNA	down	1
PRSS3	mRNA	down	1
PTGDS	mRNA	up	1
HOXA6	mRNA	up	1
MEF2C	mRNA	up	1
SP110	mRNA	up	1
KRT8	mRNA	down	1
TALDO1	mRNA	down	1
NONHSAT160838.1	lncRNA	down	1
PSME3	mRNA	down	1
ATF5	mRNA	down	1
PLPP3	mRNA	up	1
PLPP2	mRNA	down	1
TSTA3	mRNA	down	1
EPAS1	mRNA	up	1
STC1	mRNA	down	1
PIK3R1	mRNA	up	1
SFN	mRNA	down	1
B4GALNT1	mRNA	down	1
ATP6V0A4	mRNA	down	1
HMGCLL1	mRNA	up	1
GTF2A1L	mRNA	up	1
B3GALNT1	mRNA	up	1
ZNF383	mRNA	up	1
PDE2A	mRNA	up	1
PAICS	mRNA	down	1
ENST00000474612.1	lncRNA	up	1
CYP2C8	mRNA	down	1
UCK2	mRNA	down	1
ENST00000515715.2	lncRNA	up	1
NONHSAT258766.1	lncRNA	up	1
RCOR3	mRNA	up	1
RCOR2	mRNA	down	1
GPI	mRNA	down	1
ADIRF	mRNA	up	1
NONHSAT113180.2	lncRNA	down	1
BRCA1	mRNA	down	1
TUBA1C	mRNA	down	1
REV3L	mRNA	up	1
NONHSAT187210.1	lncRNA	up	1
UTP14A	mRNA	down	1
CCR4	mRNA	up	1
CCT3	mRNA	down	1
ENST00000478375.5	lncRNA	down	1
HEG1	mRNA	up	1
NR5A2	mRNA	up	1
B3GNT6	mRNA	down	1
STRAP	mRNA	down	1
TKT	mRNA	down	1
PAFAH1B3	mRNA	down	1
MGLL	mRNA	up	1
TLR3	mRNA	up	1
PCNA	mRNA	down	1
AHCY	mRNA	down	1
ADH1A	mRNA	up	1
GUCY2F	mRNA	down	1
ARNTL2	mRNA	down	1
PSMB7	mRNA	down	1
HIRA	mRNA	down	1
GPAT3	mRNA	down	1
NQO1	mRNA	down	1
CASP8AP2	mRNA	up	1
RFWD3	mRNA	down	1
ENST00000418393.1	lncRNA	down	1
AMY2B	mRNA	up	1
ENST00000477064.1	lncRNA	up	1
ZBTB20	mRNA	up	1
ENST00000476324.1	lncRNA	up	1
CFL1	mRNA	down	1
NONHSAT241901.1	lncRNA	up	1
FBXW5	mRNA	down	1
LMO3	mRNA	up	1
COX6B2	mRNA	down	1
RPP25L	mRNA	down	1
HGS	mRNA	down	1
ELMO3	mRNA	down	1
IL6ST	mRNA	up	1
NONHSAT212305.1	lncRNA	up	1
KMT2C	mRNA	up	1
HSPBP1	mRNA	down	1
ENST00000480808.1	lncRNA	down	1
ATG101	mRNA	down	1
ENST00000494004.1	lncRNA	up	1
TFAP2A	mRNA	down	1
SMURF1	mRNA	down	1
COPS6	mRNA	down	1
GCLC	mRNA	down	1
SYNJ1	mRNA	up	1
BMPR2	mRNA	up	1
SRXN1	mRNA	down	1
CHD9	mRNA	up	1
LAMC2	mRNA	down	1
RPS4X	mRNA	down	1
BDKRB2	mRNA	down	1
LRRFIP1	mRNA	up	1
ZNF644	mRNA	up	1
OR56B4	mRNA	down	1
ENST00000490925.5	lncRNA	up	1
ADAMTS9	mRNA	up	1
ZNF521	mRNA	up	1
DSP	mRNA	down	1
FGA	mRNA	down	1
NONHSAT254378.1	lncRNA	up	1
BUD31	mRNA	down	1
FGG	mRNA	down	1
ENST00000606572.1	lncRNA	up	1
XR_944921.2	lncRNA	up	1
DCN	mRNA	up	1
GREM1	mRNA	down	1
EPN3	mRNA	down	1
NONHSAT230880.1	lncRNA	down	1
AKT1S1	mRNA	down	1
USP13	mRNA	up	1
MTFP1	mRNA	down	1
E2F8	mRNA	down	1
ATF7IP	mRNA	up	1
LAMB3	mRNA	down	1
TAF10	mRNA	down	1
NTRK3	mRNA	up	1
NONHSAT254377.1	lncRNA	up	1
XR_944922.2	lncRNA	up	1
ENST00000469272.1	lncRNA	up	1
MGAT4B	mRNA	down	1
BAX	mRNA	down	1
LTBR	mRNA	down	1
TRIM31	mRNA	down	1
CDO1	mRNA	up	1
