# Supplementary material for: Integrated analysis of long non-coding RNAs and mRNA profiles reveals potential sex-dependent biomarkers of bevacizumab/erlotinib response in advanced lung cancer
Source: PLoS One. 2020 Oct 19;15(10):e0240633. doi: 10.1371/journal.pone.0240633 (PMC7571718; doi:10.1371/journal.pone.0240633)
Supplement: S4 Table — (XLSX) [file pone.0240633.s005.xlsx]

## Sheet: S4_Table
S4 Table Nodes in the male lncRNA-mRNA expression correlation network
Node	Biotype	style	Degree
SNX27	mRNA	down	20
BLZF1	mRNA	down	19
ATP6V1A	mRNA	down	18
CHML	mRNA	down	16
STAM	mRNA	down	13
ACOX1	mRNA	down	13
UBQLN1	mRNA	down	13
CRK	mRNA	down	12
TFG	mRNA	down	11
AIMP1	mRNA	down	11
RAB7A	mRNA	down	11
PSMC2	mRNA	down	11
ATF6	mRNA	down	9
NCSTN	mRNA	down	9
ENST00000460756.5	lncRNA	down	9
ZNF131	mRNA	down	9
PIGK	mRNA	down	9
NTPCR	mRNA	down	9
MLKL	mRNA	down	9
ERLIN1	mRNA	down	8
DERL1	mRNA	down	8
PPP2CA	mRNA	down	8
ATP1B3	mRNA	down	8
HIST1H4A	mRNA	up	7
NDEL1	mRNA	down	7
UTP4	mRNA	down	7
SPR	mRNA	down	7
ENST00000575695.5	lncRNA	down	7
OGFOD1	mRNA	down	6
SAR1A	mRNA	down	6
MIER1	mRNA	down	6
S100A13	mRNA	down	6
HEXIM1	mRNA	down	6
HIST1H4B	mRNA	up	6
PPT1	mRNA	down	6
RIOK2	mRNA	down	6
PLOD3	mRNA	down	6
AK6	mRNA	down	6
HSPA5	mRNA	down	6
ENST00000463789.1	lncRNA	down	6
G6PC3	mRNA	down	6
ENST00000509709.1	lncRNA	up	5
IKZF5	mRNA	down	5
ATG3	mRNA	down	5
SCAMP1	mRNA	down	5
COPS7A	mRNA	down	5
SNX2	mRNA	down	5
HIST1H3C	mRNA	up	5
MOCS2	mRNA	down	5
NONHSAT178465.1	lncRNA	down	5
TAF6L	mRNA	up	5
CSGALNACT1	mRNA	down	5
NONHSAT178466.1	lncRNA	down	5
DEGS1	mRNA	down	5
ITGB1	mRNA	down	5
HMGB2	mRNA	up	5
CERS4	mRNA	up	5
RRM2B	mRNA	down	5
CERS2	mRNA	down	5
TMED7-TICAM2	mRNA	down	5
RAB14	mRNA	down	5
ENST00000368997.7	lncRNA	down	4
HIST1H3J	mRNA	up	4
MTMR9	mRNA	down	4
HIST1H3A	mRNA	up	4
GRPEL2	mRNA	down	4
HIST1H3I	mRNA	up	4
HIST1H3B	mRNA	up	4
NDFIP1	mRNA	down	4
PLK2	mRNA	down	4
HIST1H4C	mRNA	up	4
IL1A	mRNA	down	4
SLCO4A1	mRNA	down	4
ENST00000434182.1	lncRNA	down	4
GAD1	mRNA	up	4
SNX24	mRNA	down	4
HSPA1A	mRNA	down	4
ENPP3	mRNA	up	4
MCFD2	mRNA	down	4
SIX1	mRNA	up	4
ATP6AP2	mRNA	down	4
HIST1H2BM	mRNA	up	4
CRYZ	mRNA	down	4
POP4	mRNA	down	3
XR_937688.3	lncRNA	down	3
DAG1	mRNA	down	3
GNS	mRNA	down	3
ENST00000439299.1	lncRNA	down	3
FOSL2	mRNA	down	3
HIST1H4D	mRNA	up	3
PTPRM	mRNA	down	3
PSMC4	mRNA	down	3
ENST00000636025.1	lncRNA	down	3
SLC16A4	mRNA	down	3
KLHL18	mRNA	down	3
CDH26	mRNA	up	3
H2AFX	mRNA	up	3
MFSD14B	mRNA	down	3
GLB1	mRNA	down	3
SOX2	mRNA	up	2
PSMD8	mRNA	down	2
HOXA1	mRNA	up	2
P3H2	mRNA	down	2
RFX3	mRNA	up	2
JMJD6	mRNA	down	2
RRAGC	mRNA	down	2
HOXB3	mRNA	up	2
ZNF711	mRNA	up	2
PI4K2A	mRNA	down	2
PATZ1	mRNA	up	2
EDEM2	mRNA	down	2
ID3	mRNA	down	2
CAP1	mRNA	down	2
ASAH1	mRNA	down	2
ENST00000460674.5	lncRNA	up	2
BCAP31	mRNA	down	2
PEX19	mRNA	down	2
YIPF5	mRNA	down	2
KPNA6	mRNA	down	2
RAB31	mRNA	down	2
HIST1H2BC	mRNA	up	2
RAB5C	mRNA	down	2
AUTS2	mRNA	up	2
DIAPH1	mRNA	down	2
LDB1	mRNA	up	2
THBD	mRNA	down	2
MDK	mRNA	up	2
ENST00000465031.1	lncRNA	up	2
HIST1H1B	mRNA	up	2
PLAUR	mRNA	down	2
ZNF750	mRNA	up	2
CRYM	mRNA	up	2
GALNT1	mRNA	down	2
AMFR	mRNA	down	2
EDNRB	mRNA	down	1
MYB	mRNA	up	1
EPHB1	mRNA	up	1
CDON	mRNA	up	1
MED8	mRNA	down	1
MED7	mRNA	down	1
XR_930275.2	lncRNA	down	1
ATF7	mRNA	up	1
RETSAT	mRNA	down	1
MST1R	mRNA	down	1
MYL12A	mRNA	down	1
ZNF827	mRNA	up	1
BLOC1S2	mRNA	down	1
NONHSAT225564.1	lncRNA	down	1
PROM1	mRNA	up	1
ENST00000494000.1	lncRNA	down	1
SPTBN2	mRNA	up	1
VAT1	mRNA	down	1
PLK3	mRNA	down	1
CHKA	mRNA	up	1
ENST00000397381.4	lncRNA	down	1
HEXB	mRNA	down	1
ZNF43	mRNA	up	1
PYGL	mRNA	down	1
EDN1	mRNA	down	1
PCYT1A	mRNA	down	1
RHOF	mRNA	down	1
GPRC5A	mRNA	down	1
PPARG	mRNA	down	1
VAMP3	mRNA	down	1
PCYOX1	mRNA	down	1
FSTL3	mRNA	down	1
LMNA	mRNA	down	1
PEX12	mRNA	down	1
RNF149	mRNA	down	1
NDUFA13	mRNA	up	1
NR3C1	mRNA	down	1
CDH2	mRNA	up	1
CHP1	mRNA	down	1
HIST1H2AG	mRNA	up	1
LMO7	mRNA	down	1
MINPP1	mRNA	down	1
MYADM	mRNA	down	1
ISYNA1	mRNA	up	1
ENST00000580029.1	lncRNA	up	1
ARHGAP21	mRNA	down	1
FUT8	mRNA	up	1
BAG2	mRNA	down	1
PRNP	mRNA	down	1
CRTAP	mRNA	down	1
ENST00000530336.2	lncRNA	down	1
ENST00000474204.1	lncRNA	up	1
TNFRSF10B	mRNA	down	1
BMP2	mRNA	down	1
MYCBPAP	mRNA	up	1
ENST00000600160.2	lncRNA	down	1
NONHSAT095797.2	lncRNA	down	1
SIX2	mRNA	up	1
HIST1H1E	mRNA	up	1
PGM1	mRNA	down	1
HIST1H1C	mRNA	up	1
NONHSAT217600.1	lncRNA	down	1
MOSPD1	mRNA	down	1
MAT2A	mRNA	down	1
ENST00000515324.1	lncRNA	down	1
LAMB3	mRNA	down	1
ENST00000479980.1	lncRNA	down	1
MYO1C	mRNA	down	1
