# Supplementary material for: Integrated analysis of long non-coding RNAs and mRNA profiles reveals potential sex-dependent biomarkers of bevacizumab/erlotinib response in advanced lung cancer
Source: PLoS One. 2020 Oct 19;15(10):e0240633. doi: 10.1371/journal.pone.0240633 (PMC7571718; doi:10.1371/journal.pone.0240633)
Supplement: S5 Table — (XLSX) [file pone.0240633.s006.xlsx]

## Sheet: S5_Table
S5 Table Nodes in the female lncRNA-mRNA-GO-pathway network
Node	Biotype	style	Degree
TEK	mRNA	up	13
positive regulation of transcription from RNA polymerase II promoter	GO	No	12
ERG	mRNA	up	12
NONHSAT095695.2	lncRNA	up	12
Metabolic pathways	Pathway	No	12
LDB2	mRNA	up	11
ENST00000552253.1	lncRNA	up	11
negative regulation of transcription from RNA polymerase II promoter	GO	No	10
multicellular organism development	GO	No	10
ENST00000588495.5	lncRNA	up	9
CDH5	mRNA	up	8
MEF2C	mRNA	up	8
NONHSAT055132.2	lncRNA	up	8
TCF21	mRNA	up	8
ASPA	mRNA	up	8
TBX4	mRNA	up	8
transcription from RNA polymerase II promoter	GO	No	7
EDNRB	mRNA	up	7
transcription, DNA-templated	GO	No	7
PLA2G1B	mRNA	up	7
GNG11	mRNA	up	6
FLI1	mRNA	up	6
ENST00000471689.1	lncRNA	up	6
NONHSAT231067.1	lncRNA	up	6
ENST00000595886.1	lncRNA	up	6
AKR1C2	mRNA	down	6
TBX2	mRNA	up	6
PRDM5	mRNA	up	5
HOXA5	mRNA	up	5
ENST00000594315.1	lncRNA	up	5
positive regulation of transcription, DNA-templated	GO	No	5
ENST00000598996.2	lncRNA	up	5
TFAP2A	mRNA	down	5
oxidation-reduction process	GO	No	5
ENST00000593604.1	lncRNA	up	5
XR_001740491.2	lncRNA	up	5
NONHSAT137039.2	lncRNA	up	5
AKR1C1	mRNA	down	5
regulation of transcription, DNA-templated	GO	No	5
LEPR	mRNA	up	4
G6PD	mRNA	down	4
KL	mRNA	up	4
negative regulation of transcription, DNA-templated	GO	No	4
ACVRL1	mRNA	up	4
ETV1	mRNA	up	4
ADH1B	mRNA	up	4
WIF1	mRNA	up	4
ENST00000479784.1	lncRNA	up	4
Transcriptional misregulation in cancer	Pathway	No	4
TIE1	mRNA	up	4
TXNRD1	mRNA	down	4
BCL6B	mRNA	up	4
ENST00000548503.1	lncRNA	up	4
ZBTB20	mRNA	up	3
negative regulation of apoptotic process	GO	No	3
LMO3	mRNA	up	3
NONHSAT206763.1	lncRNA	up	3
ENST00000515694.4	lncRNA	up	3
PPIF	mRNA	down	3
ENST00000416764.5	lncRNA	down	3
multicellular organism growth	GO	No	3
EPAS1	mRNA	up	3
NONHSAT011121.2	lncRNA	down	3
NACC1	mRNA	down	3
ENST00000594398.1	lncRNA	up	3
NONHSAT155006.1	lncRNA	down	3
GCLC	mRNA	down	3
AKR1B15	mRNA	down	3
ENST00000483075.1	lncRNA	up	3
KDM6B	mRNA	up	3
PTGR1	mRNA	down	3
RGN	mRNA	up	3
KANK2	mRNA	up	3
AOC3	mRNA	up	3
ENST00000306399.3	lncRNA	down	3
BLID	mRNA	down	3
ADARB1	mRNA	up	2
NONHSAT011122.2	lncRNA	down	2
NDST1	mRNA	up	2
ENST00000526288.1	lncRNA	down	2
TNS2	mRNA	up	2
TALDO1	mRNA	down	2
COX6B2	mRNA	down	2
IL6ST	mRNA	up	2
KPNB1	mRNA	down	2
NOTCH4	mRNA	up	2
ENST00000526207.1	lncRNA	down	2
FZD4	mRNA	up	2
SMAD6	mRNA	up	2
KIF18A	mRNA	down	2
NOSTRIN	mRNA	up	2
NONHSAT011124.2	lncRNA	down	2
apoptotic process	GO	No	2
ADAMTS9	mRNA	up	2
DSP	mRNA	down	2
signal transduction	GO	No	2
positive regulation of cell proliferation	GO	No	2
USP13	mRNA	up	2
HSD17B6	mRNA	up	2
PUF60	mRNA	down	2
neutrophil degranulation	GO	No	2
ENST00000456752.6	lncRNA	up	2
ENST00000475896.5	lncRNA	up	2
MOK	mRNA	down	2
TRIM31	mRNA	down	2
regulation of transcription from RNA polymerase II promoter	GO	No	1
protein ubiquitination	GO	No	1
ENST00000477064.1	lncRNA	up	1
ENST00000476324.1	lncRNA	up	1
NONHSAT241901.1	lncRNA	up	1
NONHSAT160838.1	lncRNA	down	1
NONHSAT212305.1	lncRNA	up	1
ENST00000480808.1	lncRNA	down	1
ENST00000494004.1	lncRNA	up	1
protein transport	GO	No	1
ENST00000474612.1	lncRNA	up	1
ENST00000515715.2	lncRNA	up	1
NONHSAT258766.1	lncRNA	up	1
chromatin remodeling	GO	No	1
NONHSAT113180.2	lncRNA	down	1
NONHSAT187210.1	lncRNA	up	1
protein folding	GO	No	1
ENST00000490925.5	lncRNA	up	1
ENST00000478375.5	lncRNA	down	1
NONHSAT254378.1	lncRNA	up	1
Viral carcinogenesis	Pathway	No	1
ENST00000606572.1	lncRNA	up	1
XR_944921.2	lncRNA	up	1
NONHSAT230880.1	lncRNA	down	1
Alcoholism	Pathway	No	1
NONHSAT254377.1	lncRNA	up	1
XR_944922.2	lncRNA	up	1
ENST00000469272.1	lncRNA	up	1
ENST00000418393.1	lncRNA	down	1
