# Supplementary material for: Integrated analysis of long non-coding RNAs and mRNA profiles reveals potential sex-dependent biomarkers of bevacizumab/erlotinib response in advanced lung cancer
Source: PLoS One. 2020 Oct 19;15(10):e0240633. doi: 10.1371/journal.pone.0240633 (PMC7571718; doi:10.1371/journal.pone.0240633)
Supplement: S6 Table — (XLSX) [file pone.0240633.s007.xlsx]

## Sheet: S6_Table
S6 Table Nodes in the male lncRNA-mRNA-GO-pathway network
Node	Biotype	style	Degree
ENST00000460756.5	lncRNA	down	9
Metabolic pathways	Pathway	No	9
G6PC3	mRNA	down	8
ATF6	mRNA	down	7
BMP2	mRNA	down	7
SIX1	mRNA	up	7
RAB7A	mRNA	down	7
ENST00000575695.5	lncRNA	down	7
positive regulation of transcription from RNA polymerase II promoter	GO	No	6
SOX2	mRNA	up	6
RFX3	mRNA	up	6
ENST00000463789.1	lncRNA	down	6
intracellular protein transport	GO	No	6
signal transduction	GO	No	6
CHML	mRNA	down	6
neutrophil degranulation	GO	No	6
HSPA1A	mRNA	down	6
ENST00000509709.1	lncRNA	up	5
NONHSAT178466.1	lncRNA	down	5
negative regulation of transcription from RNA polymerase II promoter	GO	No	5
HEXIM1	mRNA	down	5
Protein processing in endoplasmic reticulum	Pathway	No	5
NONHSAT178465.1	lncRNA	down	5
PYGL	mRNA	down	5
IL1A	mRNA	down	5
CRK	mRNA	down	5
regulation of transcription from RNA polymerase II promoter	GO	No	4
ENST00000368997.7	lncRNA	down	4
CSGALNACT1	mRNA	down	4
ATP1B3	mRNA	down	4
RAB31	mRNA	down	4
positive regulation of transcription, DNA-templated	GO	No	4
S100A13	mRNA	down	4
oxidation-reduction process	GO	No	4
HSPA5	mRNA	down	4
STAM	mRNA	down	4
Endocytosis	Pathway	No	4
ENST00000434182.1	lncRNA	down	4
SNX27	mRNA	down	4
UBQLN1	mRNA	down	4
BCAP31	mRNA	down	4
transcription from RNA polymerase II promoter	GO	No	3
XR_937688.3	lncRNA	down	3
TFG	mRNA	down	3
Necroptosis	Pathway	No	3
ENPP3	mRNA	up	3
ENST00000636025.1	lncRNA	down	3
protein stabilization	GO	No	3
KLHL18	mRNA	down	3
Pathways in cancer	Pathway	No	3
NTPCR	mRNA	down	3
ENST00000439299.1	lncRNA	down	3
MLKL	mRNA	down	3
DEGS1	mRNA	down	3
SPR	mRNA	down	3
RHOF	mRNA	down	3
TAF6L	mRNA	up	3
SLCO4A1	mRNA	down	3
regulation of transcription, DNA-templated	GO	No	3
regulation of cell shape	GO	No	3
negative regulation of apoptotic process	GO	No	2
IKZF5	mRNA	down	2
Starch and sucrose metabolism	Pathway	No	2
OGFOD1	mRNA	down	2
CHP1	mRNA	down	2
cellular response to hypoxia	GO	No	2
JMJD6	mRNA	down	2
BLZF1	mRNA	down	2
GRPEL2	mRNA	down	2
NDFIP1	mRNA	down	2
positive regulation of cell migration	GO	No	2
ZNF131	mRNA	down	2
PTPRM	mRNA	down	2
MDK	mRNA	up	2
protein folding	GO	No	2
ENST00000465031.1	lncRNA	up	2
NDEL1	mRNA	down	2
CERS4	mRNA	up	2
PIGK	mRNA	down	2
autophagosome assembly	GO	No	2
LMNA	mRNA	down	2
ENST00000460674.5	lncRNA	up	2
UTP4	mRNA	down	2
positive regulation of apoptotic process	GO	No	2
protein ubiquitination	GO	No	1
XR_930275.2	lncRNA	down	1
ENST00000580029.1	lncRNA	up	1
NONHSAT225564.1	lncRNA	down	1
ENST00000494000.1	lncRNA	down	1
protein transport	GO	No	1
ENST00000530336.2	lncRNA	down	1
ENST00000474204.1	lncRNA	up	1
Purine metabolism	Pathway	No	1
insulin receptor signaling pathway	GO	No	1
negative regulation of transcription, DNA-templated	GO	No	1
ENST00000600160.2	lncRNA	down	1
NONHSAT095797.2	lncRNA	down	1
ENST00000397381.4	lncRNA	down	1
chromatin remodeling	GO	No	1
apoptotic process	GO	No	1
Ribosome biogenesis in eukaryotes	Pathway	No	1
Autophagy - animal	Pathway	No	1
NONHSAT217600.1	lncRNA	down	1
post-translational protein modification	GO	No	1
positive regulation of cell proliferation	GO	No	1
transcription, DNA-templated	GO	No	1
PI3K-Akt signaling pathway	Pathway	No	1
ENST00000515324.1	lncRNA	down	1
Transcriptional misregulation in cancer	Pathway	No	1
transmembrane transport	GO	No	1
ENST00000479980.1	lncRNA	down	1
