# Supplementary material for: Integrated analysis of long non-coding RNAs and mRNA profiles reveals potential sex-dependent biomarkers of bevacizumab/erlotinib response in advanced lung cancer
Source: PLoS One. 2020 Oct 19;15(10):e0240633. doi: 10.1371/journal.pone.0240633 (PMC7571718; doi:10.1371/journal.pone.0240633)
Supplement: S7 Table — (XLSX) [file pone.0240633.s008.xlsx]

## Sheet: Intersection of GO
go_id	go_name	go_diffgene_count(Biopsy-Female)	go_gene_count(Biopsy-Female)	enrichment(Biopsy-Female)	pvalue(Biopsy-Female)	FDR(Biopsy-Female)	go_diffgene_count(Biopsy-Male)	go_gene_count(Biopsy-Male)	enrichment(Biopsy-Male)	pvalue(Biopsy-Male)	FDR(Biopsy-Male)	GO_style
GO:0006351	transcription, DNA-templated	93	1735	3.76537	4.01678e-27	5.28157e-24	15	1735	2.92336	0.00087862	0.0255844	上调基因显著性GO
GO:0006355	regulation of transcription, DNA-templated	80	1307	4.29971	5.06706e-27	5.28157e-24	17	1307	4.39809	1.6638e-06	0.00029477	上调基因显著性GO
GO:0045944	positive regulation of transcription from RNA polymerase II promoter	69	1058	4.58129	6.69025e-25	5.2301e-22	23	1058	7.35077	5.19041e-13	2.7587e-10	up
GO:0006366	transcription from RNA polymerase II promoter	44	602	5.13429	6.51997e-18	3.39799e-15	16	602	8.98699	1.79103e-10	6.3462e-08	上调基因显著性GO
GO:0000122	negative regulation of transcription from RNA polymerase II promoter	45	768	4.116	1.00876e-14	2.62866e-12	12	768	5.28337	1.43876e-05	0.00169933	up
GO:0007275	multicellular organism development	33	575	4.03154	9.27151e-11	1.38057e-08	9	575	5.29256	0.000240437	0.0127792	上调基因显著性GO
GO:0045893	positive regulation of transcription, DNA-templated	28	545	3.60899	3.38211e-08	2.64397e-06	12	545	7.44519	3.99492e-07	8.4932e-05	上调基因显著性GO
GO:0045892	negative regulation of transcription, DNA-templated	22	499	3.09704	1.60377e-05	0.000517009	9	499	6.09864	8.04656e-05	0.0077759	上调基因显著性GO
GO:0035264	multicellular organism growth	7	79	6.22437	0.000551156	0.00874856	4	79	17.1208	0.000373728	0.0165531	上调基因显著性GO
GO:0006338	chromatin remodeling	8	113	4.9732	0.000898202	0.0121588	4	113	11.9694	0.00148123	0.036209	上调基因显著性GO
GO:0021915	neural tube development	4	28	10.0352	0.00254442	0.0249417	3	28	36.2288	0.000315569	0.0152477	上调基因显著性GO
GO:0006915	apoptotic process	42	538	5.27348	1.48231e-17	4.51215e-14	10	538	3.68362	0.0018436	0.0324633	下调基因显著性GO
GO:0055114	oxidation-reduction process	35	530	4.4609	1.29884e-12	6.58947e-10	12	530	4.48707	7.82176e-05	0.00422375	下调基因显著性GO
GO:0007165	signal transduction	52	1169	3.00483	1.60352e-11	6.10141e-09	20	1169	3.39057	1.07725e-05	0.00134241	下调基因显著性GO
GO:0043687	post-translational protein modification	27	354	5.15218	2.49051e-11	8.42346e-09	10	354	5.59827	6.02021e-05	0.00350894	下调基因显著性GO
GO:0043312	neutrophil degranulation	31	482	4.34455	5.70616e-11	1.57905e-08	25	482	10.279	2.86623e-17	4.64329e-14	下调基因显著性GO
GO:0033209	tumor necrosis factor-mediated signaling pathway	16	126	8.57788	2.92601e-10	6.85137e-08	5	126	7.86424	0.00187855	0.0327232	下调基因显著性GO
GO:0043066	negative regulation of apoptotic process	30	521	3.88968	1.73621e-09	2.82203e-07	10	521	3.80382	0.00143662	0.0276319	下调基因显著性GO
GO:0045944	positive regulation of transcription from RNA polymerase II promoter	44	1058	2.8093	5.81742e-09	8.0492e-07	17	1058	3.18435	0.000133505	0.0061794	down
GO:0008284	positive regulation of cell proliferation	27	468	3.89716	1.23257e-08	1.44306e-06	10	468	4.23459	0.00061379	0.0160377	下调基因显著性GO
GO:0043065	positive regulation of apoptotic process	20	314	4.3026	2.71628e-07	2.01667e-05	8	314	5.04914	0.000867755	0.0198559	下调基因显著性GO
GO:0000122	negative regulation of transcription from RNA polymerase II promoter	33	768	2.90257	3.09594e-07	2.21725e-05	17	768	4.38677	2.02265e-06	0.000409587	down
GO:0071456	cellular response to hypoxia	11	104	7.1448	1.7987e-06	9.95499e-05	5	104	9.52783	0.000774044	0.0184405	下调基因显著性GO
GO:0006357	regulation of transcription from RNA polymerase II promoter	25	526	3.21059	1.87189e-06	0.000101751	13	526	4.89796	1.38645e-05	0.00144361	下调基因显著性GO
GO:0006367	transcription initiation from RNA polymerase II promoter	13	160	5.4885	3.58044e-06	0.000162669	6	160	7.43171	0.000694814	0.0173169	下调基因显著性GO
GO:0015031	protein transport	19	351	3.6566	6.69607e-06	0.000279217	12	351	6.77534	1.1584e-06	0.000268088	下调基因显著性GO
GO:0006457	protein folding	13	189	4.64635	2.28322e-05	0.000704447	9	189	9.43709	2.38055e-06	0.000428499	下调基因显著性GO
GO:0016567	protein ubiquitination	21	465	3.05068	3.29941e-05	0.000947491	9	465	3.83572	0.00264471	0.0399336	下调基因显著性GO
GO:0006886	intracellular protein transport	16	305	3.54365	6.37671e-05	0.00160419	14	305	9.09673	2.8234e-09	2.28695e-06	下调基因显著性GO
GO:0030335	positive regulation of cell migration	11	186	3.99494	0.000461927	0.00774743	10	186	10.6548	1.80193e-07	5.83826e-05	下调基因显著性GO
GO:0002479	antigen processing and presentation of exogenous peptide antigen via MHC class I, TAP-dependent	7	75	6.30474	0.000504427	0.00834497	4	75	10.5695	0.00233102	0.0359644	下调基因显著性GO
GO:0055085	transmembrane transport	14	300	3.15237	0.000726752	0.0105848	10	300	6.60596	1.42578e-05	0.00144361	下调基因显著性GO
GO:0000045	autophagosome assembly	6	58	6.98801	0.000870331	0.0117938	4	58	13.6675	0.000870228	0.0198559	下调基因显著性GO
GO:0050821	protein stabilization	9	155	3.9223	0.00216151	0.0243691	7	155	8.95001	6.10832e-05	0.00350894	下调基因显著性GO
GO:0008360	regulation of cell shape	9	159	3.82363	0.00259659	0.0259354	6	159	7.47845	0.000671571	0.0169991	下调基因显著性GO
GO:0006493	protein O-linked glycosylation	5	52	6.49527	0.0041113	0.0370918	4	52	15.2445	0.00056864	0.0160377	下调基因显著性GO
GO:0008286	insulin receptor signaling pathway	6	79	5.13044	0.00460005	0.0405871	5	79	12.543	0.0002102	0.0087314	下调基因显著性GO

## Sheet: Genes of male in GO
go_id	go_name	enrichment	pvalue	FDR	gene_id	gene_name	GO_style
GO:0045944	positive regulation of transcription from RNA polymerase II promoter	7.35077	5.19041e-13	2.7587e-10	5083	PAX9	up
GO:0045944	positive regulation of transcription from RNA polymerase II promoter	7.35077	5.19041e-13	2.7587e-10	4602	MYB	up
GO:0045944	positive regulation of transcription from RNA polymerase II promoter	7.35077	5.19041e-13	2.7587e-10	3148	HMGB2	up
GO:0045944	positive regulation of transcription from RNA polymerase II promoter	7.35077	5.19041e-13	2.7587e-10	3198	HOXA1	up
GO:0045944	positive regulation of transcription from RNA polymerase II promoter	7.35077	5.19041e-13	2.7587e-10	3213	HOXB3	up
GO:0045944	positive regulation of transcription from RNA polymerase II promoter	7.35077	5.19041e-13	2.7587e-10	4086	SMAD1	up
GO:0045944	positive regulation of transcription from RNA polymerase II promoter	7.35077	5.19041e-13	2.7587e-10	26053	AUTS2	up
GO:0045944	positive regulation of transcription from RNA polymerase II promoter	7.35077	5.19041e-13	2.7587e-10	50937	CDON	up
GO:0045944	positive regulation of transcription from RNA polymerase II promoter	7.35077	5.19041e-13	2.7587e-10	79755	ZNF750	up
GO:0045944	positive regulation of transcription from RNA polymerase II promoter	7.35077	5.19041e-13	2.7587e-10	79977	GRHL2	up
GO:0045944	positive regulation of transcription from RNA polymerase II promoter	7.35077	5.19041e-13	2.7587e-10	5324	PLAG1	up
GO:0045944	positive regulation of transcription from RNA polymerase II promoter	7.35077	5.19041e-13	2.7587e-10	5629	PROX1	up
GO:0045944	positive regulation of transcription from RNA polymerase II promoter	7.35077	5.19041e-13	2.7587e-10	5991	RFX3	up
GO:0045944	positive regulation of transcription from RNA polymerase II promoter	7.35077	5.19041e-13	2.7587e-10	6495	SIX1	up
GO:0045944	positive regulation of transcription from RNA polymerase II promoter	7.35077	5.19041e-13	2.7587e-10	546	ATRX	up
GO:0045944	positive regulation of transcription from RNA polymerase II promoter	7.35077	5.19041e-13	2.7587e-10	2104	ESRRG	up
GO:0045944	positive regulation of transcription from RNA polymerase II promoter	7.35077	5.19041e-13	2.7587e-10	7494	XBP1	up
GO:0045944	positive regulation of transcription from RNA polymerase II promoter	7.35077	5.19041e-13	2.7587e-10	8463	TEAD2	up
GO:0045944	positive regulation of transcription from RNA polymerase II promoter	7.35077	5.19041e-13	2.7587e-10	8861	LDB1	up
GO:0045944	positive regulation of transcription from RNA polymerase II promoter	7.35077	5.19041e-13	2.7587e-10	10736	SIX2	up
GO:0045944	positive regulation of transcription from RNA polymerase II promoter	7.35077	5.19041e-13	2.7587e-10	23598	PATZ1	up
GO:0045944	positive regulation of transcription from RNA polymerase II promoter	7.35077	5.19041e-13	2.7587e-10	6657	SOX2	up
GO:0045944	positive regulation of transcription from RNA polymerase II promoter	7.35077	5.19041e-13	2.7587e-10	6659	SOX4	up
GO:0006366	transcription from RNA polymerase II promoter	8.98699	1.79103e-10	6.3462e-08	5083	PAX9	up
GO:0006366	transcription from RNA polymerase II promoter	8.98699	1.79103e-10	6.3462e-08	5324	PLAG1	up
GO:0006366	transcription from RNA polymerase II promoter	8.98699	1.79103e-10	6.3462e-08	6659	SOX4	up
GO:0006366	transcription from RNA polymerase II promoter	8.98699	1.79103e-10	6.3462e-08	7494	XBP1	up
GO:0006366	transcription from RNA polymerase II promoter	8.98699	1.79103e-10	6.3462e-08	6495	SIX1	up
GO:0006366	transcription from RNA polymerase II promoter	8.98699	1.79103e-10	6.3462e-08	6657	SOX2	up
GO:0006366	transcription from RNA polymerase II promoter	8.98699	1.79103e-10	6.3462e-08	23598	PATZ1	up
GO:0006366	transcription from RNA polymerase II promoter	8.98699	1.79103e-10	6.3462e-08	3198	HOXA1	up
GO:0006366	transcription from RNA polymerase II promoter	8.98699	1.79103e-10	6.3462e-08	3213	HOXB3	up
GO:0006366	transcription from RNA polymerase II promoter	8.98699	1.79103e-10	6.3462e-08	4086	SMAD1	up
GO:0006366	transcription from RNA polymerase II promoter	8.98699	1.79103e-10	6.3462e-08	4602	MYB	up
GO:0006366	transcription from RNA polymerase II promoter	8.98699	1.79103e-10	6.3462e-08	10629	TAF6L	up
GO:0006366	transcription from RNA polymerase II promoter	8.98699	1.79103e-10	6.3462e-08	79755	ZNF750	up
GO:0006366	transcription from RNA polymerase II promoter	8.98699	1.79103e-10	6.3462e-08	79977	GRHL2	up
GO:0006366	transcription from RNA polymerase II promoter	8.98699	1.79103e-10	6.3462e-08	8861	LDB1	up
GO:0006366	transcription from RNA polymerase II promoter	8.98699	1.79103e-10	6.3462e-08	10736	SIX2	up
GO:0045893	positive regulation of transcription, DNA-templated	7.44519	3.99492e-07	8.4932e-05	8463	TEAD2	up
GO:0045893	positive regulation of transcription, DNA-templated	7.44519	3.99492e-07	8.4932e-05	6657	SOX2	up
GO:0045893	positive regulation of transcription, DNA-templated	7.44519	3.99492e-07	8.4932e-05	5991	RFX3	up
GO:0045893	positive regulation of transcription, DNA-templated	7.44519	3.99492e-07	8.4932e-05	23236	PLCB1	up
GO:0045893	positive regulation of transcription, DNA-templated	7.44519	3.99492e-07	8.4932e-05	6659	SOX4	up
GO:0045893	positive regulation of transcription, DNA-templated	7.44519	3.99492e-07	8.4932e-05	3148	HMGB2	up
GO:0045893	positive regulation of transcription, DNA-templated	7.44519	3.99492e-07	8.4932e-05	6495	SIX1	up
GO:0045893	positive regulation of transcription, DNA-templated	7.44519	3.99492e-07	8.4932e-05	7552	ZNF711	up
GO:0045893	positive regulation of transcription, DNA-templated	7.44519	3.99492e-07	8.4932e-05	5629	PROX1	up
GO:0045893	positive regulation of transcription, DNA-templated	7.44519	3.99492e-07	8.4932e-05	2104	ESRRG	up
GO:0045893	positive regulation of transcription, DNA-templated	7.44519	3.99492e-07	8.4932e-05	4602	MYB	up
GO:0045893	positive regulation of transcription, DNA-templated	7.44519	3.99492e-07	8.4932e-05	4192	MDK	up
GO:0006355	regulation of transcription, DNA-templated	4.39809	1.6638e-06	0.00029477	168374	ZNF92	up
GO:0006355	regulation of transcription, DNA-templated	4.39809	1.6638e-06	0.00029477	6495	SIX1	up
GO:0006355	regulation of transcription, DNA-templated	4.39809	1.6638e-06	0.00029477	6657	SOX2	up
GO:0006355	regulation of transcription, DNA-templated	4.39809	1.6638e-06	0.00029477	53335	BCL11A	up
GO:0006355	regulation of transcription, DNA-templated	4.39809	1.6638e-06	0.00029477	152485	ZNF827	up
GO:0006355	regulation of transcription, DNA-templated	4.39809	1.6638e-06	0.00029477	4602	MYB	up
GO:0006355	regulation of transcription, DNA-templated	4.39809	1.6638e-06	0.00029477	7594	ZNF43	up
GO:0006355	regulation of transcription, DNA-templated	4.39809	1.6638e-06	0.00029477	8463	TEAD2	up
GO:0006355	regulation of transcription, DNA-templated	4.39809	1.6638e-06	0.00029477	3148	HMGB2	up
GO:0006355	regulation of transcription, DNA-templated	4.39809	1.6638e-06	0.00029477	5991	RFX3	up
GO:0006355	regulation of transcription, DNA-templated	4.39809	1.6638e-06	0.00029477	11016	ATF7	up
GO:0006355	regulation of transcription, DNA-templated	4.39809	1.6638e-06	0.00029477	546	ATRX	up
GO:0006355	regulation of transcription, DNA-templated	4.39809	1.6638e-06	0.00029477	2104	ESRRG	up
GO:0006355	regulation of transcription, DNA-templated	4.39809	1.6638e-06	0.00029477	6659	SOX4	up
GO:0006355	regulation of transcription, DNA-templated	4.39809	1.6638e-06	0.00029477	9753	ZSCAN12	up
GO:0006355	regulation of transcription, DNA-templated	4.39809	1.6638e-06	0.00029477	23598	PATZ1	up
GO:0006355	regulation of transcription, DNA-templated	4.39809	1.6638e-06	0.00029477	8861	LDB1	up
GO:0000122	negative regulation of transcription from RNA polymerase II promoter	5.28337	1.43876e-05	0.00169933	3008	HIST1H1E	up
GO:0000122	negative regulation of transcription from RNA polymerase II promoter	5.28337	1.43876e-05	0.00169933	3009	HIST1H1B	up
GO:0000122	negative regulation of transcription from RNA polymerase II promoter	5.28337	1.43876e-05	0.00169933	1428	CRYM	up
GO:0000122	negative regulation of transcription from RNA polymerase II promoter	5.28337	1.43876e-05	0.00169933	3006	HIST1H1C	up
GO:0000122	negative regulation of transcription from RNA polymerase II promoter	5.28337	1.43876e-05	0.00169933	8861	LDB1	up
GO:0000122	negative regulation of transcription from RNA polymerase II promoter	5.28337	1.43876e-05	0.00169933	128553	TSHZ2	up
GO:0000122	negative regulation of transcription from RNA polymerase II promoter	5.28337	1.43876e-05	0.00169933	3213	HOXB3	up
GO:0000122	negative regulation of transcription from RNA polymerase II promoter	5.28337	1.43876e-05	0.00169933	4602	MYB	up
GO:0000122	negative regulation of transcription from RNA polymerase II promoter	5.28337	1.43876e-05	0.00169933	6495	SIX1	up
GO:0000122	negative regulation of transcription from RNA polymerase II promoter	5.28337	1.43876e-05	0.00169933	5629	PROX1	up
GO:0000122	negative regulation of transcription from RNA polymerase II promoter	5.28337	1.43876e-05	0.00169933	6657	SOX2	up
GO:0000122	negative regulation of transcription from RNA polymerase II promoter	5.28337	1.43876e-05	0.00169933	53335	BCL11A	up
GO:0045892	negative regulation of transcription, DNA-templated	6.09864	8.04656e-05	0.0077759	8861	LDB1	up
GO:0045892	negative regulation of transcription, DNA-templated	6.09864	8.04656e-05	0.0077759	51079	NDUFA13	up
GO:0045892	negative regulation of transcription, DNA-templated	6.09864	8.04656e-05	0.0077759	5991	RFX3	up
GO:0045892	negative regulation of transcription, DNA-templated	6.09864	8.04656e-05	0.0077759	5629	PROX1	up
GO:0045892	negative regulation of transcription, DNA-templated	6.09864	8.04656e-05	0.0077759	23236	PLCB1	up
GO:0045892	negative regulation of transcription, DNA-templated	6.09864	8.04656e-05	0.0077759	23598	PATZ1	up
GO:0045892	negative regulation of transcription, DNA-templated	6.09864	8.04656e-05	0.0077759	5083	PAX9	up
GO:0045892	negative regulation of transcription, DNA-templated	6.09864	8.04656e-05	0.0077759	4602	MYB	up
GO:0045892	negative regulation of transcription, DNA-templated	6.09864	8.04656e-05	0.0077759	3148	HMGB2	up
GO:0007275	multicellular organism development	5.29256	0.000240437	0.0127792	2047	EPHB1	up
GO:0007275	multicellular organism development	5.29256	0.000240437	0.0127792	9203	ZMYM3	up
GO:0007275	multicellular organism development	5.29256	0.000240437	0.0127792	8861	LDB1	up
GO:0007275	multicellular organism development	5.29256	0.000240437	0.0127792	1000	CDH2	up
GO:0007275	multicellular organism development	5.29256	0.000240437	0.0127792	3198	HOXA1	up
GO:0007275	multicellular organism development	5.29256	0.000240437	0.0127792	60437	CDH26	up
GO:0007275	multicellular organism development	5.29256	0.000240437	0.0127792	53335	BCL11A	up
GO:0007275	multicellular organism development	5.29256	0.000240437	0.0127792	128553	TSHZ2	up
GO:0007275	multicellular organism development	5.29256	0.000240437	0.0127792	84073	MYCBPAP	up
GO:0021915	neural tube development	36.2288	0.000315569	0.0152477	26005	C2CD3	up
GO:0021915	neural tube development	36.2288	0.000315569	0.0152477	5629	PROX1	up
GO:0021915	neural tube development	36.2288	0.000315569	0.0152477	79977	GRHL2	up
GO:0035264	multicellular organism growth	17.1208	0.000373728	0.0165531	6712	SPTBN2	up
GO:0035264	multicellular organism growth	17.1208	0.000373728	0.0165531	79977	GRHL2	up
GO:0035264	multicellular organism growth	17.1208	0.000373728	0.0165531	546	ATRX	up
GO:0035264	multicellular organism growth	17.1208	0.000373728	0.0165531	5324	PLAG1	up
GO:0006351	transcription, DNA-templated	2.92336	0.00087862	0.0255844	5629	PROX1	up
GO:0006351	transcription, DNA-templated	2.92336	0.00087862	0.0255844	7552	ZNF711	up
GO:0006351	transcription, DNA-templated	2.92336	0.00087862	0.0255844	11016	ATF7	up
GO:0006351	transcription, DNA-templated	2.92336	0.00087862	0.0255844	9753	ZSCAN12	up
GO:0006351	transcription, DNA-templated	2.92336	0.00087862	0.0255844	168374	ZNF92	up
GO:0006351	transcription, DNA-templated	2.92336	0.00087862	0.0255844	3148	HMGB2	up
GO:0006351	transcription, DNA-templated	2.92336	0.00087862	0.0255844	152485	ZNF827	up
GO:0006351	transcription, DNA-templated	2.92336	0.00087862	0.0255844	84181	CHD6	up
GO:0006351	transcription, DNA-templated	2.92336	0.00087862	0.0255844	7594	ZNF43	up
GO:0006351	transcription, DNA-templated	2.92336	0.00087862	0.0255844	26053	AUTS2	up
GO:0006351	transcription, DNA-templated	2.92336	0.00087862	0.0255844	53335	BCL11A	up
GO:0006351	transcription, DNA-templated	2.92336	0.00087862	0.0255844	546	ATRX	up
GO:0006351	transcription, DNA-templated	2.92336	0.00087862	0.0255844	8861	LDB1	up
GO:0006351	transcription, DNA-templated	2.92336	0.00087862	0.0255844	5991	RFX3	up
GO:0006351	transcription, DNA-templated	2.92336	0.00087862	0.0255844	128553	TSHZ2	up
GO:0006338	chromatin remodeling	11.9694	0.00148123	0.036209	546	ATRX	up
GO:0006338	chromatin remodeling	11.9694	0.00148123	0.036209	10629	TAF6L	up
GO:0006338	chromatin remodeling	11.9694	0.00148123	0.036209	3148	HMGB2	up
GO:0006338	chromatin remodeling	11.9694	0.00148123	0.036209	4602	MYB	up
GO:0043312	neutrophil degranulation	10.279	2.86623e-17	4.64329e-14	5236	PGM1	down
GO:0043312	neutrophil degranulation	10.279	2.86623e-17	4.64329e-14	5329	PLAUR	down
GO:0043312	neutrophil degranulation	10.279	2.86623e-17	4.64329e-14	5701	PSMC2	down
GO:0043312	neutrophil degranulation	10.279	2.86623e-17	4.64329e-14	5836	PYGL	down
GO:0043312	neutrophil degranulation	10.279	2.86623e-17	4.64329e-14	427	ASAH1	down
GO:0043312	neutrophil degranulation	10.279	2.86623e-17	4.64329e-14	978	CDA	down
GO:0043312	neutrophil degranulation	10.279	2.86623e-17	4.64329e-14	1118	CHIT1	down
GO:0043312	neutrophil degranulation	10.279	2.86623e-17	4.64329e-14	1729	DIAPH1	down
GO:0043312	neutrophil degranulation	10.279	2.86623e-17	4.64329e-14	2720	GLB1	down
GO:0043312	neutrophil degranulation	10.279	2.86623e-17	4.64329e-14	2760	GM2A	down
GO:0043312	neutrophil degranulation	10.279	2.86623e-17	4.64329e-14	2799	GNS	down
GO:0043312	neutrophil degranulation	10.279	2.86623e-17	4.64329e-14	3074	HEXB	down
GO:0043312	neutrophil degranulation	10.279	2.86623e-17	4.64329e-14	3303	HSPA1A	down
GO:0043312	neutrophil degranulation	10.279	2.86623e-17	4.64329e-14	23385	NCSTN	down
GO:0043312	neutrophil degranulation	10.279	2.86623e-17	4.64329e-14	51552	RAB14	down
GO:0043312	neutrophil degranulation	10.279	2.86623e-17	4.64329e-14	54509	RHOF	down
GO:0043312	neutrophil degranulation	10.279	2.86623e-17	4.64329e-14	8560	DEGS1	down
GO:0043312	neutrophil degranulation	10.279	2.86623e-17	4.64329e-14	5878	RAB5C	down
GO:0043312	neutrophil degranulation	10.279	2.86623e-17	4.64329e-14	6813	STXBP2	down
GO:0043312	neutrophil degranulation	10.279	2.86623e-17	4.64329e-14	7879	RAB7A	down
GO:0043312	neutrophil degranulation	10.279	2.86623e-17	4.64329e-14	10493	VAT1	down
GO:0043312	neutrophil degranulation	10.279	2.86623e-17	4.64329e-14	9522	SCAMP1	down
GO:0043312	neutrophil degranulation	10.279	2.86623e-17	4.64329e-14	10159	ATP6AP2	down
GO:0043312	neutrophil degranulation	10.279	2.86623e-17	4.64329e-14	10487	CAP1	down
GO:0043312	neutrophil degranulation	10.279	2.86623e-17	4.64329e-14	11031	RAB31	down
GO:0006886	intracellular protein transport	9.09673	2.8234e-09	2.28695e-06	8027	STAM	down
GO:0006886	intracellular protein transport	9.09673	2.8234e-09	2.28695e-06	5874	RAB27B	down
GO:0006886	intracellular protein transport	9.09673	2.8234e-09	2.28695e-06	5878	RAB5C	down
GO:0006886	intracellular protein transport	9.09673	2.8234e-09	2.28695e-06	6643	SNX2	down
GO:0006886	intracellular protein transport	9.09673	2.8234e-09	2.28695e-06	7879	RAB7A	down
GO:0006886	intracellular protein transport	9.09673	2.8234e-09	2.28695e-06	8775	NAPA	down
GO:0006886	intracellular protein transport	9.09673	2.8234e-09	2.28695e-06	10134	BCAP31	down
GO:0006886	intracellular protein transport	9.09673	2.8234e-09	2.28695e-06	11031	RAB31	down
GO:0006886	intracellular protein transport	9.09673	2.8234e-09	2.28695e-06	51552	RAB14	down
GO:0006886	intracellular protein transport	9.09673	2.8234e-09	2.28695e-06	56681	SAR1A	down
GO:0006886	intracellular protein transport	9.09673	2.8234e-09	2.28695e-06	81609	SNX27	down
GO:0006886	intracellular protein transport	9.09673	2.8234e-09	2.28695e-06	100302736	TMED7-TICAM2	down
GO:0006886	intracellular protein transport	9.09673	2.8234e-09	2.28695e-06	1122	CHML	down
GO:0006886	intracellular protein transport	9.09673	2.8234e-09	2.28695e-06	1173	AP2M1	down
GO:0030335	positive regulation of cell migration	10.6548	1.80193e-07	5.83826e-05	1839	HBEGF	down
GO:0030335	positive regulation of cell migration	10.6548	1.80193e-07	5.83826e-05	58191	CXCL16	down
GO:0030335	positive regulation of cell migration	10.6548	1.80193e-07	5.83826e-05	1729	DIAPH1	down
GO:0030335	positive regulation of cell migration	10.6548	1.80193e-07	5.83826e-05	7869	SEMA3B	down
GO:0030335	positive regulation of cell migration	10.6548	1.80193e-07	5.83826e-05	3918	LAMC2	down
GO:0030335	positive regulation of cell migration	10.6548	1.80193e-07	5.83826e-05	4641	MYO1C	down
GO:0030335	positive regulation of cell migration	10.6548	1.80193e-07	5.83826e-05	91663	MYADM	down
GO:0030335	positive regulation of cell migration	10.6548	1.80193e-07	5.83826e-05	3309	HSPA5	down
GO:0030335	positive regulation of cell migration	10.6548	1.80193e-07	5.83826e-05	650	BMP2	down
GO:0030335	positive regulation of cell migration	10.6548	1.80193e-07	5.83826e-05	1906	EDN1	down
GO:0015031	protein transport	6.77534	1.1584e-06	0.000268088	81555	YIPF5	down
GO:0015031	protein transport	6.77534	1.1584e-06	0.000268088	29887	SNX10	down
GO:0015031	protein transport	6.77534	1.1584e-06	0.000268088	2664	GDI1	down
GO:0015031	protein transport	6.77534	1.1584e-06	0.000268088	90411	MCFD2	down
GO:0015031	protein transport	6.77534	1.1584e-06	0.000268088	6813	STXBP2	down
GO:0015031	protein transport	6.77534	1.1584e-06	0.000268088	81562	LMAN2L	down
GO:0015031	protein transport	6.77534	1.1584e-06	0.000268088	28966	SNX24	down
GO:0015031	protein transport	6.77534	1.1584e-06	0.000268088	51552	RAB14	down
GO:0015031	protein transport	6.77534	1.1584e-06	0.000268088	5878	RAB5C	down
GO:0015031	protein transport	6.77534	1.1584e-06	0.000268088	7879	RAB7A	down
GO:0015031	protein transport	6.77534	1.1584e-06	0.000268088	5538	PPT1	down
GO:0015031	protein transport	6.77534	1.1584e-06	0.000268088	9522	SCAMP1	down
GO:0000122	negative regulation of transcription from RNA polymerase II promoter	4.38677	2.02265e-06	0.000409587	83855	KLF16	down
GO:0000122	negative regulation of transcription from RNA polymerase II promoter	4.38677	2.02265e-06	0.000409587	3399	ID3	down
GO:0000122	negative regulation of transcription from RNA polymerase II promoter	4.38677	2.02265e-06	0.000409587	1910	EDNRB	down
GO:0000122	negative regulation of transcription from RNA polymerase II promoter	4.38677	2.02265e-06	0.000409587	650	BMP2	down
GO:0000122	negative regulation of transcription from RNA polymerase II promoter	4.38677	2.02265e-06	0.000409587	1906	EDN1	down
GO:0000122	negative regulation of transcription from RNA polymerase II promoter	4.38677	2.02265e-06	0.000409587	4286	MITF	down
GO:0000122	negative regulation of transcription from RNA polymerase II promoter	4.38677	2.02265e-06	0.000409587	2908	NR3C1	down
GO:0000122	negative regulation of transcription from RNA polymerase II promoter	4.38677	2.02265e-06	0.000409587	5468	PPARG	down
GO:0000122	negative regulation of transcription from RNA polymerase II promoter	4.38677	2.02265e-06	0.000409587	5467	PPARD	down
GO:0000122	negative regulation of transcription from RNA polymerase II promoter	4.38677	2.02265e-06	0.000409587	6879	TAF7	down
GO:0000122	negative regulation of transcription from RNA polymerase II promoter	4.38677	2.02265e-06	0.000409587	6945	MLX	down
GO:0000122	negative regulation of transcription from RNA polymerase II promoter	4.38677	2.02265e-06	0.000409587	8462	KLF11	down
GO:0000122	negative regulation of transcription from RNA polymerase II promoter	4.38677	2.02265e-06	0.000409587	1263	PLK3	down
GO:0000122	negative regulation of transcription from RNA polymerase II promoter	4.38677	2.02265e-06	0.000409587	64376	IKZF5	down
GO:0000122	negative regulation of transcription from RNA polymerase II promoter	4.38677	2.02265e-06	0.000409587	23314	SATB2	down
GO:0000122	negative regulation of transcription from RNA polymerase II promoter	4.38677	2.02265e-06	0.000409587	56180	MOSPD1	down
GO:0000122	negative regulation of transcription from RNA polymerase II promoter	4.38677	2.02265e-06	0.000409587	10614	HEXIM1	down
GO:0006457	protein folding	9.43709	2.38055e-06	0.000428499	81562	LMAN2L	down
GO:0006457	protein folding	9.43709	2.38055e-06	0.000428499	10049	DNAJB6	down
GO:0006457	protein folding	9.43709	2.38055e-06	0.000428499	22926	ATF6	down
GO:0006457	protein folding	9.43709	2.38055e-06	0.000428499	79139	DERL1	down
GO:0006457	protein folding	9.43709	2.38055e-06	0.000428499	134266	GRPEL2	down
GO:0006457	protein folding	9.43709	2.38055e-06	0.000428499	267	AMFR	down
GO:0006457	protein folding	9.43709	2.38055e-06	0.000428499	5201	PFDN1	down
GO:0006457	protein folding	9.43709	2.38055e-06	0.000428499	9532	BAG2	down
GO:0006457	protein folding	9.43709	2.38055e-06	0.000428499	7268	TTC4	down
GO:0007165	signal transduction	3.39057	1.07725e-05	0.00134241	22926	ATF6	down
GO:0007165	signal transduction	3.39057	1.07725e-05	0.00134241	55852	TEX2	down
GO:0007165	signal transduction	3.39057	1.07725e-05	0.00134241	5329	PLAUR	down
GO:0007165	signal transduction	3.39057	1.07725e-05	0.00134241	10487	CAP1	down
GO:0007165	signal transduction	3.39057	1.07725e-05	0.00134241	57708	MIER1	down
GO:0007165	signal transduction	3.39057	1.07725e-05	0.00134241	4486	MST1R	down
GO:0007165	signal transduction	3.39057	1.07725e-05	0.00134241	10342	TFG	down
GO:0007165	signal transduction	3.39057	1.07725e-05	0.00134241	5468	PPARG	down
GO:0007165	signal transduction	3.39057	1.07725e-05	0.00134241	7056	THBD	down
GO:0007165	signal transduction	3.39057	1.07725e-05	0.00134241	2664	GDI1	down
GO:0007165	signal transduction	3.39057	1.07725e-05	0.00134241	57584	ARHGAP21	down
GO:0007165	signal transduction	3.39057	1.07725e-05	0.00134241	9052	GPRC5A	down
GO:0007165	signal transduction	3.39057	1.07725e-05	0.00134241	5797	PTPRM	down
GO:0007165	signal transduction	3.39057	1.07725e-05	0.00134241	9255	AIMP1	down
GO:0007165	signal transduction	3.39057	1.07725e-05	0.00134241	8027	STAM	down
GO:0007165	signal transduction	3.39057	1.07725e-05	0.00134241	81609	SNX27	down
GO:0007165	signal transduction	3.39057	1.07725e-05	0.00134241	80762	NDFIP1	down
GO:0007165	signal transduction	3.39057	1.07725e-05	0.00134241	2908	NR3C1	down
GO:0007165	signal transduction	3.39057	1.07725e-05	0.00134241	267	AMFR	down
GO:0007165	signal transduction	3.39057	1.07725e-05	0.00134241	1839	HBEGF	down
GO:0006357	regulation of transcription from RNA polymerase II promoter	4.89796	1.38645e-05	0.00144361	10272	FSTL3	down
GO:0006357	regulation of transcription from RNA polymerase II promoter	4.89796	1.38645e-05	0.00144361	7690	ZNF131	down
GO:0006357	regulation of transcription from RNA polymerase II promoter	4.89796	1.38645e-05	0.00144361	6945	MLX	down
GO:0006357	regulation of transcription from RNA polymerase II promoter	4.89796	1.38645e-05	0.00144361	22926	ATF6	down
GO:0006357	regulation of transcription from RNA polymerase II promoter	4.89796	1.38645e-05	0.00144361	9443	MED7	down
GO:0006357	regulation of transcription from RNA polymerase II promoter	4.89796	1.38645e-05	0.00144361	6879	TAF7	down
GO:0006357	regulation of transcription from RNA polymerase II promoter	4.89796	1.38645e-05	0.00144361	8548	BLZF1	down
GO:0006357	regulation of transcription from RNA polymerase II promoter	4.89796	1.38645e-05	0.00144361	5467	PPARD	down
GO:0006357	regulation of transcription from RNA polymerase II promoter	4.89796	1.38645e-05	0.00144361	112950	MED8	down
GO:0006357	regulation of transcription from RNA polymerase II promoter	4.89796	1.38645e-05	0.00144361	23314	SATB2	down
GO:0006357	regulation of transcription from RNA polymerase II promoter	4.89796	1.38645e-05	0.00144361	1398	CRK	down
GO:0006357	regulation of transcription from RNA polymerase II promoter	4.89796	1.38645e-05	0.00144361	2355	FOSL2	down
GO:0006357	regulation of transcription from RNA polymerase II promoter	4.89796	1.38645e-05	0.00144361	5813	PURA	down
GO:0055085	transmembrane transport	6.60596	1.42578e-05	0.00144361	79139	DERL1	down
GO:0055085	transmembrane transport	6.60596	1.42578e-05	0.00144361	54978	SLC35F6	down
GO:0055085	transmembrane transport	6.60596	1.42578e-05	0.00144361	84641	MFSD14B	down
GO:0055085	transmembrane transport	6.60596	1.42578e-05	0.00144361	5824	PEX19	down
GO:0055085	transmembrane transport	6.60596	1.42578e-05	0.00144361	5704	PSMC4	down
GO:0055085	transmembrane transport	6.60596	1.42578e-05	0.00144361	28231	SLCO4A1	down
GO:0055085	transmembrane transport	6.60596	1.42578e-05	0.00144361	5714	PSMD8	down
GO:0055085	transmembrane transport	6.60596	1.42578e-05	0.00144361	9122	SLC16A4	down
GO:0055085	transmembrane transport	6.60596	1.42578e-05	0.00144361	10613	ERLIN1	down
GO:0055085	transmembrane transport	6.60596	1.42578e-05	0.00144361	5701	PSMC2	down
GO:0043687	post-translational protein modification	5.59827	6.02021e-05	0.00350894	50813	COPS7A	down
GO:0043687	post-translational protein modification	5.59827	6.02021e-05	0.00350894	4008	LMO7	down
GO:0043687	post-translational protein modification	5.59827	6.02021e-05	0.00350894	5701	PSMC2	down
GO:0043687	post-translational protein modification	5.59827	6.02021e-05	0.00350894	10272	FSTL3	down
GO:0043687	post-translational protein modification	5.59827	6.02021e-05	0.00350894	8073	PTP4A2	down
GO:0043687	post-translational protein modification	5.59827	6.02021e-05	0.00350894	5714	PSMD8	down
GO:0043687	post-translational protein modification	5.59827	6.02021e-05	0.00350894	123879	DCUN1D3	down
GO:0043687	post-translational protein modification	5.59827	6.02021e-05	0.00350894	1122	CHML	down
GO:0043687	post-translational protein modification	5.59827	6.02021e-05	0.00350894	5704	PSMC4	down
GO:0043687	post-translational protein modification	5.59827	6.02021e-05	0.00350894	8542	APOL1	down
GO:0050821	protein stabilization	8.95001	6.10832e-05	0.00350894	3303	HSPA1A	down
GO:0050821	protein stabilization	8.95001	6.10832e-05	0.00350894	79594	MUL1	down
GO:0050821	protein stabilization	8.95001	6.10832e-05	0.00350894	10491	CRTAP	down
GO:0050821	protein stabilization	8.95001	6.10832e-05	0.00350894	11261	CHP1	down
GO:0050821	protein stabilization	8.95001	6.10832e-05	0.00350894	483	ATP1B3	down
GO:0050821	protein stabilization	8.95001	6.10832e-05	0.00350894	5824	PEX19	down
GO:0050821	protein stabilization	8.95001	6.10832e-05	0.00350894	66036	MTMR9	down
GO:0055114	oxidation-reduction process	4.48707	7.82176e-05	0.00422375	1429	CRYZ	down
GO:0055114	oxidation-reduction process	4.48707	7.82176e-05	0.00422375	55239	OGFOD1	down
GO:0055114	oxidation-reduction process	4.48707	7.82176e-05	0.00422375	54884	RETSAT	down
GO:0055114	oxidation-reduction process	4.48707	7.82176e-05	0.00422375	282991	BLOC1S2	down
GO:0055114	oxidation-reduction process	4.48707	7.82176e-05	0.00422375	51449	PCYOX1	down
GO:0055114	oxidation-reduction process	4.48707	7.82176e-05	0.00422375	650	BMP2	down
GO:0055114	oxidation-reduction process	4.48707	7.82176e-05	0.00422375	50484	RRM2B	down
GO:0055114	oxidation-reduction process	4.48707	7.82176e-05	0.00422375	23210	JMJD6	down
GO:0055114	oxidation-reduction process	4.48707	7.82176e-05	0.00422375	6697	SPR	down
GO:0055114	oxidation-reduction process	4.48707	7.82176e-05	0.00422375	55214	P3H2	down
GO:0055114	oxidation-reduction process	4.48707	7.82176e-05	0.00422375	8985	PLOD3	down
GO:0055114	oxidation-reduction process	4.48707	7.82176e-05	0.00422375	10493	VAT1	down
GO:0045944	positive regulation of transcription from RNA polymerase II promoter	3.18435	0.000133505	0.0061794	650	BMP2	down
GO:0045944	positive regulation of transcription from RNA polymerase II promoter	3.18435	0.000133505	0.0061794	2355	FOSL2	down
GO:0045944	positive regulation of transcription from RNA polymerase II promoter	3.18435	0.000133505	0.0061794	3552	IL1A	down
GO:0045944	positive regulation of transcription from RNA polymerase II promoter	3.18435	0.000133505	0.0061794	1906	EDN1	down
GO:0045944	positive regulation of transcription from RNA polymerase II promoter	3.18435	0.000133505	0.0061794	56180	MOSPD1	down
GO:0045944	positive regulation of transcription from RNA polymerase II promoter	3.18435	0.000133505	0.0061794	6945	MLX	down
GO:0045944	positive regulation of transcription from RNA polymerase II promoter	3.18435	0.000133505	0.0061794	2908	NR3C1	down
GO:0045944	positive regulation of transcription from RNA polymerase II promoter	3.18435	0.000133505	0.0061794	23314	SATB2	down
GO:0045944	positive regulation of transcription from RNA polymerase II promoter	3.18435	0.000133505	0.0061794	22926	ATF6	down
GO:0045944	positive regulation of transcription from RNA polymerase II promoter	3.18435	0.000133505	0.0061794	4286	MITF	down
GO:0045944	positive regulation of transcription from RNA polymerase II promoter	3.18435	0.000133505	0.0061794	28984	RGCC	down
GO:0045944	positive regulation of transcription from RNA polymerase II promoter	3.18435	0.000133505	0.0061794	5468	PPARG	down
GO:0045944	positive regulation of transcription from RNA polymerase II promoter	3.18435	0.000133505	0.0061794	23633	KPNA6	down
GO:0045944	positive regulation of transcription from RNA polymerase II promoter	3.18435	0.000133505	0.0061794	5467	PPARD	down
GO:0045944	positive regulation of transcription from RNA polymerase II promoter	3.18435	0.000133505	0.0061794	10272	FSTL3	down
GO:0045944	positive regulation of transcription from RNA polymerase II promoter	3.18435	0.000133505	0.0061794	3074	HEXB	down
GO:0045944	positive regulation of transcription from RNA polymerase II promoter	3.18435	0.000133505	0.0061794	6879	TAF7	down
GO:0008286	insulin receptor signaling pathway	12.543	0.0002102	0.0087314	523	ATP6V1A	down
GO:0008286	insulin receptor signaling pathway	12.543	0.0002102	0.0087314	537	ATP6AP1	down
GO:0008286	insulin receptor signaling pathway	12.543	0.0002102	0.0087314	9114	ATP6V0D1	down
GO:0008286	insulin receptor signaling pathway	12.543	0.0002102	0.0087314	533	ATP6V0B	down
GO:0008286	insulin receptor signaling pathway	12.543	0.0002102	0.0087314	81565	NDEL1	down
GO:0006493	protein O-linked glycosylation	15.2445	0.00056864	0.0160377	8706	B3GALNT1	down
GO:0006493	protein O-linked glycosylation	15.2445	0.00056864	0.0160377	1605	DAG1	down
GO:0006493	protein O-linked glycosylation	15.2445	0.00056864	0.0160377	8985	PLOD3	down
GO:0006493	protein O-linked glycosylation	15.2445	0.00056864	0.0160377	2589	GALNT1	down
GO:0008284	positive regulation of cell proliferation	4.23459	0.00061379	0.0160377	5813	PURA	down
GO:0008284	positive regulation of cell proliferation	4.23459	0.00061379	0.0160377	4486	MST1R	down
GO:0008284	positive regulation of cell proliferation	4.23459	0.00061379	0.0160377	1910	EDNRB	down
GO:0008284	positive regulation of cell proliferation	4.23459	0.00061379	0.0160377	6284	S100A13	down
GO:0008284	positive regulation of cell proliferation	4.23459	0.00061379	0.0160377	1906	EDN1	down
GO:0008284	positive regulation of cell proliferation	4.23459	0.00061379	0.0160377	1839	HBEGF	down
GO:0008284	positive regulation of cell proliferation	4.23459	0.00061379	0.0160377	3918	LAMC2	down
GO:0008284	positive regulation of cell proliferation	4.23459	0.00061379	0.0160377	54978	SLC35F6	down
GO:0008284	positive regulation of cell proliferation	4.23459	0.00061379	0.0160377	3853	KRT6A	down
GO:0008284	positive regulation of cell proliferation	4.23459	0.00061379	0.0160377	3688	ITGB1	down
GO:0008360	regulation of cell shape	7.47845	0.000671571	0.0169991	3074	HEXB	down
GO:0008360	regulation of cell shape	7.47845	0.000671571	0.0169991	1729	DIAPH1	down
GO:0008360	regulation of cell shape	7.47845	0.000671571	0.0169991	54509	RHOF	down
GO:0008360	regulation of cell shape	7.47845	0.000671571	0.0169991	23221	RHOBTB2	down
GO:0008360	regulation of cell shape	7.47845	0.000671571	0.0169991	1398	CRK	down
GO:0008360	regulation of cell shape	7.47845	0.000671571	0.0169991	6284	S100A13	down
GO:0006367	transcription initiation from RNA polymerase II promoter	7.43171	0.000694814	0.0173169	5467	PPARD	down
GO:0006367	transcription initiation from RNA polymerase II promoter	7.43171	0.000694814	0.0173169	6879	TAF7	down
GO:0006367	transcription initiation from RNA polymerase II promoter	7.43171	0.000694814	0.0173169	9443	MED7	down
GO:0006367	transcription initiation from RNA polymerase II promoter	7.43171	0.000694814	0.0173169	112950	MED8	down
GO:0006367	transcription initiation from RNA polymerase II promoter	7.43171	0.000694814	0.0173169	5468	PPARG	down
GO:0006367	transcription initiation from RNA polymerase II promoter	7.43171	0.000694814	0.0173169	2908	NR3C1	down
GO:0071456	cellular response to hypoxia	9.52783	0.000774044	0.0184405	5467	PPARD	down
GO:0071456	cellular response to hypoxia	9.52783	0.000774044	0.0184405	1906	EDN1	down
GO:0071456	cellular response to hypoxia	9.52783	0.000774044	0.0184405	28984	RGCC	down
GO:0071456	cellular response to hypoxia	9.52783	0.000774044	0.0184405	29979	UBQLN1	down
GO:0071456	cellular response to hypoxia	9.52783	0.000774044	0.0184405	4000	LMNA	down
GO:0043065	positive regulation of apoptotic process	5.04914	0.000867755	0.0198559	22926	ATF6	down
GO:0043065	positive regulation of apoptotic process	5.04914	0.000867755	0.0198559	23385	NCSTN	down
GO:0043065	positive regulation of apoptotic process	5.04914	0.000867755	0.0198559	8462	KLF11	down
GO:0043065	positive regulation of apoptotic process	5.04914	0.000867755	0.0198559	3688	ITGB1	down
GO:0043065	positive regulation of apoptotic process	5.04914	0.000867755	0.0198559	123879	DCUN1D3	down
GO:0043065	positive regulation of apoptotic process	5.04914	0.000867755	0.0198559	3399	ID3	down
GO:0043065	positive regulation of apoptotic process	5.04914	0.000867755	0.0198559	650	BMP2	down
GO:0043065	positive regulation of apoptotic process	5.04914	0.000867755	0.0198559	51330	TNFRSF12A	down
GO:0000045	autophagosome assembly	13.6675	0.000870228	0.0198559	64422	ATG3	down
GO:0000045	autophagosome assembly	13.6675	0.000870228	0.0198559	23710	GABARAPL1	down
GO:0000045	autophagosome assembly	13.6675	0.000870228	0.0198559	29979	UBQLN1	down
GO:0000045	autophagosome assembly	13.6675	0.000870228	0.0198559	7879	RAB7A	down
GO:0043066	negative regulation of apoptotic process	3.80382	0.00143662	0.0276319	5538	PPT1	down
GO:0043066	negative regulation of apoptotic process	3.80382	0.00143662	0.0276319	5621	PRNP	down
GO:0043066	negative regulation of apoptotic process	3.80382	0.00143662	0.0276319	5329	PLAUR	down
GO:0043066	negative regulation of apoptotic process	3.80382	0.00143662	0.0276319	3303	HSPA1A	down
GO:0043066	negative regulation of apoptotic process	3.80382	0.00143662	0.0276319	5467	PPARD	down
GO:0043066	negative regulation of apoptotic process	3.80382	0.00143662	0.0276319	3309	HSPA5	down
GO:0043066	negative regulation of apoptotic process	3.80382	0.00143662	0.0276319	1910	EDNRB	down
GO:0043066	negative regulation of apoptotic process	3.80382	0.00143662	0.0276319	1263	PLK3	down
GO:0043066	negative regulation of apoptotic process	3.80382	0.00143662	0.0276319	10769	PLK2	down
GO:0043066	negative regulation of apoptotic process	3.80382	0.00143662	0.0276319	4486	MST1R	down
GO:0006915	apoptotic process	3.68362	0.0018436	0.0324633	64121	RRAGC	down
GO:0006915	apoptotic process	3.68362	0.0018436	0.0324633	8795	TNFRSF10B	down
GO:0006915	apoptotic process	3.68362	0.0018436	0.0324633	8462	KLF11	down
GO:0006915	apoptotic process	3.68362	0.0018436	0.0324633	5515	PPP2CA	down
GO:0006915	apoptotic process	3.68362	0.0018436	0.0324633	79594	MUL1	down
GO:0006915	apoptotic process	3.68362	0.0018436	0.0324633	1263	PLK3	down
GO:0006915	apoptotic process	3.68362	0.0018436	0.0324633	9255	AIMP1	down
GO:0006915	apoptotic process	3.68362	0.0018436	0.0324633	2908	NR3C1	down
GO:0006915	apoptotic process	3.68362	0.0018436	0.0324633	5467	PPARD	down
GO:0006915	apoptotic process	3.68362	0.0018436	0.0324633	3552	IL1A	down
GO:0033209	tumor necrosis factor-mediated signaling pathway	7.86424	0.00187855	0.0327232	5704	PSMC4	down
GO:0033209	tumor necrosis factor-mediated signaling pathway	7.86424	0.00187855	0.0327232	5701	PSMC2	down
GO:0033209	tumor necrosis factor-mediated signaling pathway	7.86424	0.00187855	0.0327232	8795	TNFRSF10B	down
GO:0033209	tumor necrosis factor-mediated signaling pathway	7.86424	0.00187855	0.0327232	51330	TNFRSF12A	down
GO:0033209	tumor necrosis factor-mediated signaling pathway	7.86424	0.00187855	0.0327232	5714	PSMD8	down
GO:0002479	antigen processing and presentation of exogenous peptide antigen via MHC class I, TAP-dependent	10.5695	0.00233102	0.0359644	5704	PSMC4	down
GO:0002479	antigen processing and presentation of exogenous peptide antigen via MHC class I, TAP-dependent	10.5695	0.00233102	0.0359644	5714	PSMD8	down
GO:0002479	antigen processing and presentation of exogenous peptide antigen via MHC class I, TAP-dependent	10.5695	0.00233102	0.0359644	5701	PSMC2	down
GO:0002479	antigen processing and presentation of exogenous peptide antigen via MHC class I, TAP-dependent	10.5695	0.00233102	0.0359644	9341	VAMP3	down
GO:0016567	protein ubiquitination	3.83572	0.00264471	0.0399336	64422	ATG3	down
GO:0016567	protein ubiquitination	3.83572	0.00264471	0.0399336	79139	DERL1	down
GO:0016567	protein ubiquitination	3.83572	0.00264471	0.0399336	9443	MED7	down
GO:0016567	protein ubiquitination	3.83572	0.00264471	0.0399336	23276	KLHL18	down
GO:0016567	protein ubiquitination	3.83572	0.00264471	0.0399336	284996	RNF149	down
GO:0016567	protein ubiquitination	3.83572	0.00264471	0.0399336	112950	MED8	down
GO:0016567	protein ubiquitination	3.83572	0.00264471	0.0399336	4008	LMO7	down
GO:0016567	protein ubiquitination	3.83572	0.00264471	0.0399336	5193	PEX12	down
GO:0016567	protein ubiquitination	3.83572	0.00264471	0.0399336	79594	MUL1	down

## Sheet: Genes of female in GO
go_id	go_name	enrichment	pvalue	FDR	gene_id	gene_name	GO_style
GO:0006351	transcription, DNA-templated	3.76537	4.01678e-27	5.28157e-24	60313	GPBP1L1	up
GO:0006351	transcription, DNA-templated	3.76537	4.01678e-27	5.28157e-24	55885	LMO3	up
GO:0006351	transcription, DNA-templated	3.76537	4.01678e-27	5.28157e-24	55900	ZNF302	up
GO:0006351	transcription, DNA-templated	3.76537	4.01678e-27	5.28157e-24	57459	GATAD2B	up
GO:0006351	transcription, DNA-templated	3.76537	4.01678e-27	5.28157e-24	57531	HACE1	up
GO:0006351	transcription, DNA-templated	3.76537	4.01678e-27	5.28157e-24	58508	KMT2C	up
GO:0006351	transcription, DNA-templated	3.76537	4.01678e-27	5.28157e-24	65251	ZNF649	up
GO:0006351	transcription, DNA-templated	3.76537	4.01678e-27	5.28157e-24	79618	HMBOX1	up
GO:0006351	transcription, DNA-templated	3.76537	4.01678e-27	5.28157e-24	79685	SAP30L	up
GO:0006351	transcription, DNA-templated	3.76537	4.01678e-27	5.28157e-24	80205	CHD9	up
GO:0006351	transcription, DNA-templated	3.76537	4.01678e-27	5.28157e-24	80312	TET1	up
GO:0006351	transcription, DNA-templated	3.76537	4.01678e-27	5.28157e-24	80818	ZNF436	up
GO:0006351	transcription, DNA-templated	3.76537	4.01678e-27	5.28157e-24	84146	ZNF644	up
GO:0006351	transcription, DNA-templated	3.76537	4.01678e-27	5.28157e-24	84498	FAM120B	up
GO:0006351	transcription, DNA-templated	3.76537	4.01678e-27	5.28157e-24	84614	ZBTB37	up
GO:0006351	transcription, DNA-templated	3.76537	4.01678e-27	5.28157e-24	84671	ZNF347	up
GO:0006351	transcription, DNA-templated	3.76537	4.01678e-27	5.28157e-24	91120	ZNF682	up
GO:0006351	transcription, DNA-templated	3.76537	4.01678e-27	5.28157e-24	91133	L3MBTL4	up
GO:0006351	transcription, DNA-templated	3.76537	4.01678e-27	5.28157e-24	91392	ZNF502	up
GO:0006351	transcription, DNA-templated	3.76537	4.01678e-27	5.28157e-24	91661	ZNF765	up
GO:0006351	transcription, DNA-templated	3.76537	4.01678e-27	5.28157e-24	126068	ZNF441	up
GO:0006351	transcription, DNA-templated	3.76537	4.01678e-27	5.28157e-24	126375	ZNF792	up
GO:0006351	transcription, DNA-templated	3.76537	4.01678e-27	5.28157e-24	135112	NCOA7	up
GO:0006351	transcription, DNA-templated	3.76537	4.01678e-27	5.28157e-24	147949	ZNF583	up
GO:0006351	transcription, DNA-templated	3.76537	4.01678e-27	5.28157e-24	149076	ZNF362	up
GO:0006351	transcription, DNA-templated	3.76537	4.01678e-27	5.28157e-24	163087	ZNF383	up
GO:0006351	transcription, DNA-templated	3.76537	4.01678e-27	5.28157e-24	167465	ZNF366	up
GO:0006351	transcription, DNA-templated	3.76537	4.01678e-27	5.28157e-24	170082	TCEANC	up
GO:0006351	transcription, DNA-templated	3.76537	4.01678e-27	5.28157e-24	170959	ZNF431	up
GO:0006351	transcription, DNA-templated	3.76537	4.01678e-27	5.28157e-24	202559	KHDRBS2	up
GO:0006351	transcription, DNA-templated	3.76537	4.01678e-27	5.28157e-24	246175	CNOT6L	up
GO:0006351	transcription, DNA-templated	3.76537	4.01678e-27	5.28157e-24	284443	ZNF493	up
GO:0006351	transcription, DNA-templated	3.76537	4.01678e-27	5.28157e-24	285527	FRYL	up
GO:0006351	transcription, DNA-templated	3.76537	4.01678e-27	5.28157e-24	387496	RASL11A	up
GO:0006351	transcription, DNA-templated	3.76537	4.01678e-27	5.28157e-24	388567	ZNF749	up
GO:0006351	transcription, DNA-templated	3.76537	4.01678e-27	5.28157e-24	3400	ID4	up
GO:0006351	transcription, DNA-templated	3.76537	4.01678e-27	5.28157e-24	3431	SP110	up
GO:0006351	transcription, DNA-templated	3.76537	4.01678e-27	5.28157e-24	3899	AFF3	up
GO:0006351	transcription, DNA-templated	3.76537	4.01678e-27	5.28157e-24	4091	SMAD6	up
GO:0006351	transcription, DNA-templated	3.76537	4.01678e-27	5.28157e-24	4205	MEF2A	up
GO:0006351	transcription, DNA-templated	3.76537	4.01678e-27	5.28157e-24	4287	ATXN3	up
GO:0006351	transcription, DNA-templated	3.76537	4.01678e-27	5.28157e-24	5813	PURA	up
GO:0006351	transcription, DNA-templated	3.76537	4.01678e-27	5.28157e-24	5934	RBL2	up
GO:0006351	transcription, DNA-templated	3.76537	4.01678e-27	5.28157e-24	6671	SP4	up
GO:0006351	transcription, DNA-templated	3.76537	4.01678e-27	5.28157e-24	6672	SP100	up
GO:0006351	transcription, DNA-templated	3.76537	4.01678e-27	5.28157e-24	6775	STAT4	up
GO:0006351	transcription, DNA-templated	3.76537	4.01678e-27	5.28157e-24	6909	TBX2	up
GO:0006351	transcription, DNA-templated	3.76537	4.01678e-27	5.28157e-24	7543	ZFX	up
GO:0006351	transcription, DNA-templated	3.76537	4.01678e-27	5.28157e-24	7693	ZNF134	up
GO:0006351	transcription, DNA-templated	3.76537	4.01678e-27	5.28157e-24	7697	ZNF138	up
GO:0006351	transcription, DNA-templated	3.76537	4.01678e-27	5.28157e-24	7741	ZSCAN26	up
GO:0006351	transcription, DNA-templated	3.76537	4.01678e-27	5.28157e-24	7745	ZKSCAN8	up
GO:0006351	transcription, DNA-templated	3.76537	4.01678e-27	5.28157e-24	7757	ZNF208	up
GO:0006351	transcription, DNA-templated	3.76537	4.01678e-27	5.28157e-24	8545	CGGBP1	up
GO:0006351	transcription, DNA-templated	3.76537	4.01678e-27	5.28157e-24	8863	PER3	up
GO:0006351	transcription, DNA-templated	3.76537	4.01678e-27	5.28157e-24	9208	LRRFIP1	up
GO:0006351	transcription, DNA-templated	3.76537	4.01678e-27	5.28157e-24	9496	TBX4	up
GO:0006351	transcription, DNA-templated	3.76537	4.01678e-27	5.28157e-24	9753	ZSCAN12	up
GO:0006351	transcription, DNA-templated	3.76537	4.01678e-27	5.28157e-24	9994	CASP8AP2	up
GO:0006351	transcription, DNA-templated	3.76537	4.01678e-27	5.28157e-24	10178	TENM1	up
GO:0006351	transcription, DNA-templated	3.76537	4.01678e-27	5.28157e-24	10346	TRIM22	up
GO:0006351	transcription, DNA-templated	3.76537	4.01678e-27	5.28157e-24	10363	HMG20A	up
GO:0006351	transcription, DNA-templated	3.76537	4.01678e-27	5.28157e-24	10520	ZNF211	up
GO:0006351	transcription, DNA-templated	3.76537	4.01678e-27	5.28157e-24	10628	TXNIP	up
GO:0006351	transcription, DNA-templated	3.76537	4.01678e-27	5.28157e-24	405	ARNT	up
GO:0006351	transcription, DNA-templated	3.76537	4.01678e-27	5.28157e-24	1106	CHD2	up
GO:0006351	transcription, DNA-templated	3.76537	4.01678e-27	5.28157e-24	1112	FOXN3	up
GO:0006351	transcription, DNA-templated	3.76537	4.01678e-27	5.28157e-24	1388	ATF6B	up
GO:0006351	transcription, DNA-templated	3.76537	4.01678e-27	5.28157e-24	1389	CREBL2	up
GO:0006351	transcription, DNA-templated	3.76537	4.01678e-27	5.28157e-24	1879	EBF1	up
GO:0006351	transcription, DNA-templated	3.76537	4.01678e-27	5.28157e-24	2081	ERN1	up
GO:0006351	transcription, DNA-templated	3.76537	4.01678e-27	5.28157e-24	3092	HIP1	up
GO:0006351	transcription, DNA-templated	3.76537	4.01678e-27	5.28157e-24	3199	HOXA2	up
GO:0006351	transcription, DNA-templated	3.76537	4.01678e-27	5.28157e-24	3201	HOXA4	up
GO:0006351	transcription, DNA-templated	3.76537	4.01678e-27	5.28157e-24	3203	HOXA6	up
GO:0006351	transcription, DNA-templated	3.76537	4.01678e-27	5.28157e-24	29994	BAZ2B	up
GO:0006351	transcription, DNA-templated	3.76537	4.01678e-27	5.28157e-24	30832	ZNF354C	up
GO:0006351	transcription, DNA-templated	3.76537	4.01678e-27	5.28157e-24	51397	COMMD10	up
GO:0006351	transcription, DNA-templated	3.76537	4.01678e-27	5.28157e-24	55082	ARGLU1	up
GO:0006351	transcription, DNA-templated	3.76537	4.01678e-27	5.28157e-24	55536	CDCA7L	up
GO:0006351	transcription, DNA-templated	3.76537	4.01678e-27	5.28157e-24	55729	ATF7IP	up
GO:0006351	transcription, DNA-templated	3.76537	4.01678e-27	5.28157e-24	55758	RCOR3	up
GO:0006351	transcription, DNA-templated	3.76537	4.01678e-27	5.28157e-24	11279	KLF8	up
GO:0006351	transcription, DNA-templated	3.76537	4.01678e-27	5.28157e-24	23077	MYCBP2	up
GO:0006351	transcription, DNA-templated	3.76537	4.01678e-27	5.28157e-24	23272	FAM208A	up
GO:0006351	transcription, DNA-templated	3.76537	4.01678e-27	5.28157e-24	23429	RYBP	up
GO:0006351	transcription, DNA-templated	3.76537	4.01678e-27	5.28157e-24	25925	ZNF521	up
GO:0006351	transcription, DNA-templated	3.76537	4.01678e-27	5.28157e-24	25959	KANK2	up
GO:0006351	transcription, DNA-templated	3.76537	4.01678e-27	5.28157e-24	26137	ZBTB20	up
GO:0006351	transcription, DNA-templated	3.76537	4.01678e-27	5.28157e-24	11107	PRDM5	up
GO:0006351	transcription, DNA-templated	3.76537	4.01678e-27	5.28157e-24	11278	KLF12	up
GO:0006351	transcription, DNA-templated	3.76537	4.01678e-27	5.28157e-24	10957	PNRC1	up
GO:0006351	transcription, DNA-templated	3.76537	4.01678e-27	5.28157e-24	10974	ADIRF	up
GO:0006355	regulation of transcription, DNA-templated	4.29971	5.06706e-27	5.28157e-24	3899	AFF3	up
GO:0006355	regulation of transcription, DNA-templated	4.29971	5.06706e-27	5.28157e-24	4208	MEF2C	up
GO:0006355	regulation of transcription, DNA-templated	4.29971	5.06706e-27	5.28157e-24	2494	NR5A2	up
GO:0006355	regulation of transcription, DNA-templated	4.29971	5.06706e-27	5.28157e-24	3092	HIP1	up
GO:0006355	regulation of transcription, DNA-templated	4.29971	5.06706e-27	5.28157e-24	3199	HOXA2	up
GO:0006355	regulation of transcription, DNA-templated	4.29971	5.06706e-27	5.28157e-24	3201	HOXA4	up
GO:0006355	regulation of transcription, DNA-templated	4.29971	5.06706e-27	5.28157e-24	55082	ARGLU1	up
GO:0006355	regulation of transcription, DNA-templated	4.29971	5.06706e-27	5.28157e-24	3203	HOXA6	up
GO:0006355	regulation of transcription, DNA-templated	4.29971	5.06706e-27	5.28157e-24	3431	SP110	up
GO:0006355	regulation of transcription, DNA-templated	4.29971	5.06706e-27	5.28157e-24	7697	ZNF138	up
GO:0006355	regulation of transcription, DNA-templated	4.29971	5.06706e-27	5.28157e-24	7700	ZNF141	up
GO:0006355	regulation of transcription, DNA-templated	4.29971	5.06706e-27	5.28157e-24	4287	ATXN3	up
GO:0006355	regulation of transcription, DNA-templated	4.29971	5.06706e-27	5.28157e-24	4306	NR3C2	up
GO:0006355	regulation of transcription, DNA-templated	4.29971	5.06706e-27	5.28157e-24	4773	NFATC2	up
GO:0006355	regulation of transcription, DNA-templated	4.29971	5.06706e-27	5.28157e-24	4802	NFYC	up
GO:0006355	regulation of transcription, DNA-templated	4.29971	5.06706e-27	5.28157e-24	5588	PRKCQ	up
GO:0006355	regulation of transcription, DNA-templated	4.29971	5.06706e-27	5.28157e-24	6095	RORA	up
GO:0006355	regulation of transcription, DNA-templated	4.29971	5.06706e-27	5.28157e-24	6595	SMARCA2	up
GO:0006355	regulation of transcription, DNA-templated	4.29971	5.06706e-27	5.28157e-24	6672	SP100	up
GO:0006355	regulation of transcription, DNA-templated	4.29971	5.06706e-27	5.28157e-24	7543	ZFX	up
GO:0006355	regulation of transcription, DNA-templated	4.29971	5.06706e-27	5.28157e-24	7693	ZNF134	up
GO:0006355	regulation of transcription, DNA-templated	4.29971	5.06706e-27	5.28157e-24	7695	ZNF136	up
GO:0006355	regulation of transcription, DNA-templated	4.29971	5.06706e-27	5.28157e-24	10520	ZNF211	up
GO:0006355	regulation of transcription, DNA-templated	4.29971	5.06706e-27	5.28157e-24	94	ACVRL1	up
GO:0006355	regulation of transcription, DNA-templated	4.29971	5.06706e-27	5.28157e-24	196	AHR	up
GO:0006355	regulation of transcription, DNA-templated	4.29971	5.06706e-27	5.28157e-24	677	ZFP36L1	up
GO:0006355	regulation of transcription, DNA-templated	4.29971	5.06706e-27	5.28157e-24	1879	EBF1	up
GO:0006355	regulation of transcription, DNA-templated	4.29971	5.06706e-27	5.28157e-24	2022	ENG	up
GO:0006355	regulation of transcription, DNA-templated	4.29971	5.06706e-27	5.28157e-24	2081	ERN1	up
GO:0006355	regulation of transcription, DNA-templated	4.29971	5.06706e-27	5.28157e-24	29994	BAZ2B	up
GO:0006355	regulation of transcription, DNA-templated	4.29971	5.06706e-27	5.28157e-24	30832	ZNF354C	up
GO:0006355	regulation of transcription, DNA-templated	4.29971	5.06706e-27	5.28157e-24	50809	HP1BP3	up
GO:0006355	regulation of transcription, DNA-templated	4.29971	5.06706e-27	5.28157e-24	51397	COMMD10	up
GO:0006355	regulation of transcription, DNA-templated	4.29971	5.06706e-27	5.28157e-24	84146	ZNF644	up
GO:0006355	regulation of transcription, DNA-templated	4.29971	5.06706e-27	5.28157e-24	55536	CDCA7L	up
GO:0006355	regulation of transcription, DNA-templated	4.29971	5.06706e-27	5.28157e-24	55634	KRBOX4	up
GO:0006355	regulation of transcription, DNA-templated	4.29971	5.06706e-27	5.28157e-24	55885	LMO3	up
GO:0006355	regulation of transcription, DNA-templated	4.29971	5.06706e-27	5.28157e-24	55900	ZNF302	up
GO:0006355	regulation of transcription, DNA-templated	4.29971	5.06706e-27	5.28157e-24	57459	GATAD2B	up
GO:0006355	regulation of transcription, DNA-templated	4.29971	5.06706e-27	5.28157e-24	57531	HACE1	up
GO:0006355	regulation of transcription, DNA-templated	4.29971	5.06706e-27	5.28157e-24	58508	KMT2C	up
GO:0006355	regulation of transcription, DNA-templated	4.29971	5.06706e-27	5.28157e-24	60313	GPBP1L1	up
GO:0006355	regulation of transcription, DNA-templated	4.29971	5.06706e-27	5.28157e-24	60468	BACH2	up
GO:0006355	regulation of transcription, DNA-templated	4.29971	5.06706e-27	5.28157e-24	79685	SAP30L	up
GO:0006355	regulation of transcription, DNA-templated	4.29971	5.06706e-27	5.28157e-24	80205	CHD9	up
GO:0006355	regulation of transcription, DNA-templated	4.29971	5.06706e-27	5.28157e-24	80818	ZNF436	up
GO:0006355	regulation of transcription, DNA-templated	4.29971	5.06706e-27	5.28157e-24	9994	CASP8AP2	up
GO:0006355	regulation of transcription, DNA-templated	4.29971	5.06706e-27	5.28157e-24	84498	FAM120B	up
GO:0006355	regulation of transcription, DNA-templated	4.29971	5.06706e-27	5.28157e-24	84614	ZBTB37	up
GO:0006355	regulation of transcription, DNA-templated	4.29971	5.06706e-27	5.28157e-24	84671	ZNF347	up
GO:0006355	regulation of transcription, DNA-templated	4.29971	5.06706e-27	5.28157e-24	91120	ZNF682	up
GO:0006355	regulation of transcription, DNA-templated	4.29971	5.06706e-27	5.28157e-24	91133	L3MBTL4	up
GO:0006355	regulation of transcription, DNA-templated	4.29971	5.06706e-27	5.28157e-24	7741	ZSCAN26	up
GO:0006355	regulation of transcription, DNA-templated	4.29971	5.06706e-27	5.28157e-24	7745	ZKSCAN8	up
GO:0006355	regulation of transcription, DNA-templated	4.29971	5.06706e-27	5.28157e-24	7757	ZNF208	up
GO:0006355	regulation of transcription, DNA-templated	4.29971	5.06706e-27	5.28157e-24	8975	USP13	up
GO:0006355	regulation of transcription, DNA-templated	4.29971	5.06706e-27	5.28157e-24	9496	TBX4	up
GO:0006355	regulation of transcription, DNA-templated	4.29971	5.06706e-27	5.28157e-24	9753	ZSCAN12	up
GO:0006355	regulation of transcription, DNA-templated	4.29971	5.06706e-27	5.28157e-24	9760	TOX	up
GO:0006355	regulation of transcription, DNA-templated	4.29971	5.06706e-27	5.28157e-24	163087	ZNF383	up
GO:0006355	regulation of transcription, DNA-templated	4.29971	5.06706e-27	5.28157e-24	10346	TRIM22	up
GO:0006355	regulation of transcription, DNA-templated	4.29971	5.06706e-27	5.28157e-24	10363	HMG20A	up
GO:0006355	regulation of transcription, DNA-templated	4.29971	5.06706e-27	5.28157e-24	285527	FRYL	up
GO:0006355	regulation of transcription, DNA-templated	4.29971	5.06706e-27	5.28157e-24	10957	PNRC1	up
GO:0006355	regulation of transcription, DNA-templated	4.29971	5.06706e-27	5.28157e-24	11036	GTF2A1L	up
GO:0006355	regulation of transcription, DNA-templated	4.29971	5.06706e-27	5.28157e-24	23077	MYCBP2	up
GO:0006355	regulation of transcription, DNA-templated	4.29971	5.06706e-27	5.28157e-24	23272	FAM208A	up
GO:0006355	regulation of transcription, DNA-templated	4.29971	5.06706e-27	5.28157e-24	23435	TARDBP	up
GO:0006355	regulation of transcription, DNA-templated	4.29971	5.06706e-27	5.28157e-24	25925	ZNF521	up
GO:0006355	regulation of transcription, DNA-templated	4.29971	5.06706e-27	5.28157e-24	126375	ZNF792	up
GO:0006355	regulation of transcription, DNA-templated	4.29971	5.06706e-27	5.28157e-24	147949	ZNF583	up
GO:0006355	regulation of transcription, DNA-templated	4.29971	5.06706e-27	5.28157e-24	149076	ZNF362	up
GO:0006355	regulation of transcription, DNA-templated	4.29971	5.06706e-27	5.28157e-24	91661	ZNF765	up
GO:0006355	regulation of transcription, DNA-templated	4.29971	5.06706e-27	5.28157e-24	202559	KHDRBS2	up
GO:0006355	regulation of transcription, DNA-templated	4.29971	5.06706e-27	5.28157e-24	246175	CNOT6L	up
GO:0006355	regulation of transcription, DNA-templated	4.29971	5.06706e-27	5.28157e-24	284443	ZNF493	up
GO:0006355	regulation of transcription, DNA-templated	4.29971	5.06706e-27	5.28157e-24	388567	ZNF749	up
GO:0006355	regulation of transcription, DNA-templated	4.29971	5.06706e-27	5.28157e-24	100529215	ZNF559-ZNF177	up
GO:0006355	regulation of transcription, DNA-templated	4.29971	5.06706e-27	5.28157e-24	91392	ZNF502	up
GO:0006355	regulation of transcription, DNA-templated	4.29971	5.06706e-27	5.28157e-24	126068	ZNF441	up
GO:0045944	positive regulation of transcription from RNA polymerase II promoter	4.58129	6.69025e-25	5.2301e-22	5089	PBX2	up
GO:0045944	positive regulation of transcription from RNA polymerase II promoter	4.58129	6.69025e-25	5.2301e-22	5295	PIK3R1	up
GO:0045944	positive regulation of transcription from RNA polymerase II promoter	4.58129	6.69025e-25	5.2301e-22	4692	NDN	up
GO:0045944	positive regulation of transcription from RNA polymerase II promoter	4.58129	6.69025e-25	5.2301e-22	4773	NFATC2	up
GO:0045944	positive regulation of transcription from RNA polymerase II promoter	4.58129	6.69025e-25	5.2301e-22	4775	NFATC3	up
GO:0045944	positive regulation of transcription from RNA polymerase II promoter	4.58129	6.69025e-25	5.2301e-22	4784	NFIX	up
GO:0045944	positive regulation of transcription from RNA polymerase II promoter	4.58129	6.69025e-25	5.2301e-22	4802	NFYC	up
GO:0045944	positive regulation of transcription from RNA polymerase II promoter	4.58129	6.69025e-25	5.2301e-22	5090	PBX3	up
GO:0045944	positive regulation of transcription from RNA polymerase II promoter	4.58129	6.69025e-25	5.2301e-22	5178	PEG3	up
GO:0045944	positive regulation of transcription from RNA polymerase II promoter	4.58129	6.69025e-25	5.2301e-22	8850	KAT2B	up
GO:0045944	positive regulation of transcription from RNA polymerase II promoter	4.58129	6.69025e-25	5.2301e-22	5319	PLA2G1B	up
GO:0045944	positive regulation of transcription from RNA polymerase II promoter	4.58129	6.69025e-25	5.2301e-22	5325	PLAGL1	up
GO:0045944	positive regulation of transcription from RNA polymerase II promoter	4.58129	6.69025e-25	5.2301e-22	5926	ARID4A	up
GO:0045944	positive regulation of transcription from RNA polymerase II promoter	4.58129	6.69025e-25	5.2301e-22	6095	RORA	up
GO:0045944	positive regulation of transcription from RNA polymerase II promoter	4.58129	6.69025e-25	5.2301e-22	6595	SMARCA2	up
GO:0045944	positive regulation of transcription from RNA polymerase II promoter	4.58129	6.69025e-25	5.2301e-22	6775	STAT4	up
GO:0045944	positive regulation of transcription from RNA polymerase II promoter	4.58129	6.69025e-25	5.2301e-22	6925	TCF4	up
GO:0045944	positive regulation of transcription from RNA polymerase II promoter	4.58129	6.69025e-25	5.2301e-22	6943	TCF21	up
GO:0045944	positive regulation of transcription from RNA polymerase II promoter	4.58129	6.69025e-25	5.2301e-22	7071	KLF10	up
GO:0045944	positive regulation of transcription from RNA polymerase II promoter	4.58129	6.69025e-25	5.2301e-22	7098	TLR3	up
GO:0045944	positive regulation of transcription from RNA polymerase II promoter	4.58129	6.69025e-25	5.2301e-22	8631	SKAP1	up
GO:0045944	positive regulation of transcription from RNA polymerase II promoter	4.58129	6.69025e-25	5.2301e-22	8692	HYAL2	up
GO:0045944	positive regulation of transcription from RNA polymerase II promoter	4.58129	6.69025e-25	5.2301e-22	80312	TET1	up
GO:0045944	positive regulation of transcription from RNA polymerase II promoter	4.58129	6.69025e-25	5.2301e-22	9079	LDB2	up
GO:0045944	positive regulation of transcription from RNA polymerase II promoter	4.58129	6.69025e-25	5.2301e-22	9181	ARHGEF2	up
GO:0045944	positive regulation of transcription from RNA polymerase II promoter	4.58129	6.69025e-25	5.2301e-22	135112	NCOA7	up
GO:0045944	positive regulation of transcription from RNA polymerase II promoter	4.58129	6.69025e-25	5.2301e-22	153222	CREBRF	up
GO:0045944	positive regulation of transcription from RNA polymerase II promoter	4.58129	6.69025e-25	5.2301e-22	4205	MEF2A	up
GO:0045944	positive regulation of transcription from RNA polymerase II promoter	4.58129	6.69025e-25	5.2301e-22	4208	MEF2C	up
GO:0045944	positive regulation of transcription from RNA polymerase II promoter	4.58129	6.69025e-25	5.2301e-22	4223	MEOX2	up
GO:0045944	positive regulation of transcription from RNA polymerase II promoter	4.58129	6.69025e-25	5.2301e-22	94	ACVRL1	up
GO:0045944	positive regulation of transcription from RNA polymerase II promoter	4.58129	6.69025e-25	5.2301e-22	154	ADRB2	up
GO:0045944	positive regulation of transcription from RNA polymerase II promoter	4.58129	6.69025e-25	5.2301e-22	196	AHR	up
GO:0045944	positive regulation of transcription from RNA polymerase II promoter	4.58129	6.69025e-25	5.2301e-22	405	ARNT	up
GO:0045944	positive regulation of transcription from RNA polymerase II promoter	4.58129	6.69025e-25	5.2301e-22	408	ARRB1	up
GO:0045944	positive regulation of transcription from RNA polymerase II promoter	4.58129	6.69025e-25	5.2301e-22	653	BMP5	up
GO:0045944	positive regulation of transcription from RNA polymerase II promoter	4.58129	6.69025e-25	5.2301e-22	659	BMPR2	up
GO:0045944	positive regulation of transcription from RNA polymerase II promoter	4.58129	6.69025e-25	5.2301e-22	902	CCNH	up
GO:0045944	positive regulation of transcription from RNA polymerase II promoter	4.58129	6.69025e-25	5.2301e-22	1388	ATF6B	up
GO:0045944	positive regulation of transcription from RNA polymerase II promoter	4.58129	6.69025e-25	5.2301e-22	9839	ZEB2	up
GO:0045944	positive regulation of transcription from RNA polymerase II promoter	4.58129	6.69025e-25	5.2301e-22	10974	ADIRF	up
GO:0045944	positive regulation of transcription from RNA polymerase II promoter	4.58129	6.69025e-25	5.2301e-22	23135	KDM6B	up
GO:0045944	positive regulation of transcription from RNA polymerase II promoter	4.58129	6.69025e-25	5.2301e-22	23261	CAMTA1	up
GO:0045944	positive regulation of transcription from RNA polymerase II promoter	4.58129	6.69025e-25	5.2301e-22	23414	ZFPM2	up
GO:0045944	positive regulation of transcription from RNA polymerase II promoter	4.58129	6.69025e-25	5.2301e-22	23586	DDX58	up
GO:0045944	positive regulation of transcription from RNA polymerase II promoter	4.58129	6.69025e-25	5.2301e-22	30061	SLC40A1	up
GO:0045944	positive regulation of transcription from RNA polymerase II promoter	4.58129	6.69025e-25	5.2301e-22	51616	TAF9B	up
GO:0045944	positive regulation of transcription from RNA polymerase II promoter	4.58129	6.69025e-25	5.2301e-22	55022	PID1	up
GO:0045944	positive regulation of transcription from RNA polymerase II promoter	4.58129	6.69025e-25	5.2301e-22	55870	ASH1L	up
GO:0045944	positive regulation of transcription from RNA polymerase II promoter	4.58129	6.69025e-25	5.2301e-22	65251	ZNF649	up
GO:0045944	positive regulation of transcription from RNA polymerase II promoter	4.58129	6.69025e-25	5.2301e-22	2494	NR5A2	up
GO:0045944	positive regulation of transcription from RNA polymerase II promoter	4.58129	6.69025e-25	5.2301e-22	93649	MYOCD	up
GO:0045944	positive regulation of transcription from RNA polymerase II promoter	4.58129	6.69025e-25	5.2301e-22	3400	ID4	up
GO:0045944	positive regulation of transcription from RNA polymerase II promoter	4.58129	6.69025e-25	5.2301e-22	3479	IGF1	up
GO:0045944	positive regulation of transcription from RNA polymerase II promoter	4.58129	6.69025e-25	5.2301e-22	3202	HOXA5	up
GO:0045944	positive regulation of transcription from RNA polymerase II promoter	4.58129	6.69025e-25	5.2301e-22	1901	S1PR1	up
GO:0045944	positive regulation of transcription from RNA polymerase II promoter	4.58129	6.69025e-25	5.2301e-22	2005	ELK4	up
GO:0045944	positive regulation of transcription from RNA polymerase II promoter	4.58129	6.69025e-25	5.2301e-22	2022	ENG	up
GO:0045944	positive regulation of transcription from RNA polymerase II promoter	4.58129	6.69025e-25	5.2301e-22	2034	EPAS1	up
GO:0045944	positive regulation of transcription from RNA polymerase II promoter	4.58129	6.69025e-25	5.2301e-22	2078	ERG	up
GO:0045944	positive regulation of transcription from RNA polymerase II promoter	4.58129	6.69025e-25	5.2301e-22	2115	ETV1	up
GO:0045944	positive regulation of transcription from RNA polymerase II promoter	4.58129	6.69025e-25	5.2301e-22	2119	ETV5	up
GO:0045944	positive regulation of transcription from RNA polymerase II promoter	4.58129	6.69025e-25	5.2301e-22	2255	FGF10	up
GO:0045944	positive regulation of transcription from RNA polymerase II promoter	4.58129	6.69025e-25	5.2301e-22	2313	FLI1	up
GO:0045944	positive regulation of transcription from RNA polymerase II promoter	4.58129	6.69025e-25	5.2301e-22	3131	HLF	up
GO:0045944	positive regulation of transcription from RNA polymerase II promoter	4.58129	6.69025e-25	5.2301e-22	2551	GABPA	up
GO:0045944	positive regulation of transcription from RNA polymerase II promoter	4.58129	6.69025e-25	5.2301e-22	1634	DCN	up
GO:0045944	positive regulation of transcription from RNA polymerase II promoter	4.58129	6.69025e-25	5.2301e-22	1879	EBF1	up
GO:0045944	positive regulation of transcription from RNA polymerase II promoter	4.58129	6.69025e-25	5.2301e-22	3082	HGF	up
GO:0006366	transcription from RNA polymerase II promoter	5.13429	6.51997e-18	3.39799e-15	4775	NFATC3	up
GO:0006366	transcription from RNA polymerase II promoter	5.13429	6.51997e-18	3.39799e-15	5089	PBX2	up
GO:0006366	transcription from RNA polymerase II promoter	5.13429	6.51997e-18	3.39799e-15	5325	PLAGL1	up
GO:0006366	transcription from RNA polymerase II promoter	5.13429	6.51997e-18	3.39799e-15	4773	NFATC2	up
GO:0006366	transcription from RNA polymerase II promoter	5.13429	6.51997e-18	3.39799e-15	7695	ZNF136	up
GO:0006366	transcription from RNA polymerase II promoter	5.13429	6.51997e-18	3.39799e-15	4784	NFIX	up
GO:0006366	transcription from RNA polymerase II promoter	5.13429	6.51997e-18	3.39799e-15	7071	KLF10	up
GO:0006366	transcription from RNA polymerase II promoter	5.13429	6.51997e-18	3.39799e-15	8805	TRIM24	up
GO:0006366	transcription from RNA polymerase II promoter	5.13429	6.51997e-18	3.39799e-15	9586	CREB5	up
GO:0006366	transcription from RNA polymerase II promoter	5.13429	6.51997e-18	3.39799e-15	9839	ZEB2	up
GO:0006366	transcription from RNA polymerase II promoter	5.13429	6.51997e-18	3.39799e-15	4802	NFYC	up
GO:0006366	transcription from RNA polymerase II promoter	5.13429	6.51997e-18	3.39799e-15	23261	CAMTA1	up
GO:0006366	transcription from RNA polymerase II promoter	5.13429	6.51997e-18	3.39799e-15	5926	ARID4A	up
GO:0006366	transcription from RNA polymerase II promoter	5.13429	6.51997e-18	3.39799e-15	6595	SMARCA2	up
GO:0006366	transcription from RNA polymerase II promoter	5.13429	6.51997e-18	3.39799e-15	5090	PBX3	up
GO:0006366	transcription from RNA polymerase II promoter	5.13429	6.51997e-18	3.39799e-15	4692	NDN	up
GO:0006366	transcription from RNA polymerase II promoter	5.13429	6.51997e-18	3.39799e-15	4205	MEF2A	up
GO:0006366	transcription from RNA polymerase II promoter	5.13429	6.51997e-18	3.39799e-15	4208	MEF2C	up
GO:0006366	transcription from RNA polymerase II promoter	5.13429	6.51997e-18	3.39799e-15	7700	ZNF141	up
GO:0006366	transcription from RNA polymerase II promoter	5.13429	6.51997e-18	3.39799e-15	8692	HYAL2	up
GO:0006366	transcription from RNA polymerase II promoter	5.13429	6.51997e-18	3.39799e-15	1388	ATF6B	up
GO:0006366	transcription from RNA polymerase II promoter	5.13429	6.51997e-18	3.39799e-15	2005	ELK4	up
GO:0006366	transcription from RNA polymerase II promoter	5.13429	6.51997e-18	3.39799e-15	2034	EPAS1	up
GO:0006366	transcription from RNA polymerase II promoter	5.13429	6.51997e-18	3.39799e-15	11036	GTF2A1L	up
GO:0006366	transcription from RNA polymerase II promoter	5.13429	6.51997e-18	3.39799e-15	2313	FLI1	up
GO:0006366	transcription from RNA polymerase II promoter	5.13429	6.51997e-18	3.39799e-15	23414	ZFPM2	up
GO:0006366	transcription from RNA polymerase II promoter	5.13429	6.51997e-18	3.39799e-15	23435	TARDBP	up
GO:0006366	transcription from RNA polymerase II promoter	5.13429	6.51997e-18	3.39799e-15	6943	TCF21	up
GO:0006366	transcription from RNA polymerase II promoter	5.13429	6.51997e-18	3.39799e-15	4223	MEOX2	up
GO:0006366	transcription from RNA polymerase II promoter	5.13429	6.51997e-18	3.39799e-15	196	AHR	up
GO:0006366	transcription from RNA polymerase II promoter	5.13429	6.51997e-18	3.39799e-15	408	ARRB1	up
GO:0006366	transcription from RNA polymerase II promoter	5.13429	6.51997e-18	3.39799e-15	659	BMPR2	up
GO:0006366	transcription from RNA polymerase II promoter	5.13429	6.51997e-18	3.39799e-15	902	CCNH	up
GO:0006366	transcription from RNA polymerase II promoter	5.13429	6.51997e-18	3.39799e-15	93649	MYOCD	up
GO:0006366	transcription from RNA polymerase II promoter	5.13429	6.51997e-18	3.39799e-15	153222	CREBRF	up
GO:0006366	transcription from RNA polymerase II promoter	5.13429	6.51997e-18	3.39799e-15	51616	TAF9B	up
GO:0006366	transcription from RNA polymerase II promoter	5.13429	6.51997e-18	3.39799e-15	2078	ERG	up
GO:0006366	transcription from RNA polymerase II promoter	5.13429	6.51997e-18	3.39799e-15	2115	ETV1	up
GO:0006366	transcription from RNA polymerase II promoter	5.13429	6.51997e-18	3.39799e-15	2119	ETV5	up
GO:0006366	transcription from RNA polymerase II promoter	5.13429	6.51997e-18	3.39799e-15	2551	GABPA	up
GO:0006366	transcription from RNA polymerase II promoter	5.13429	6.51997e-18	3.39799e-15	3131	HLF	up
GO:0006366	transcription from RNA polymerase II promoter	5.13429	6.51997e-18	3.39799e-15	3202	HOXA5	up
GO:0006366	transcription from RNA polymerase II promoter	5.13429	6.51997e-18	3.39799e-15	55870	ASH1L	up
GO:0006366	transcription from RNA polymerase II promoter	5.13429	6.51997e-18	3.39799e-15	60468	BACH2	up
GO:0000122	negative regulation of transcription from RNA polymerase II promoter	4.116	1.00876e-14	2.62866e-12	23429	RYBP	up
GO:0000122	negative regulation of transcription from RNA polymerase II promoter	4.116	1.00876e-14	2.62866e-12	79618	HMBOX1	up
GO:0000122	negative regulation of transcription from RNA polymerase II promoter	4.116	1.00876e-14	2.62866e-12	26137	ZBTB20	up
GO:0000122	negative regulation of transcription from RNA polymerase II promoter	4.116	1.00876e-14	2.62866e-12	23414	ZFPM2	up
GO:0000122	negative regulation of transcription from RNA polymerase II promoter	4.116	1.00876e-14	2.62866e-12	11107	PRDM5	up
GO:0000122	negative regulation of transcription from RNA polymerase II promoter	4.116	1.00876e-14	2.62866e-12	10363	HMG20A	up
GO:0000122	negative regulation of transcription from RNA polymerase II promoter	4.116	1.00876e-14	2.62866e-12	948	CD36	up
GO:0000122	negative regulation of transcription from RNA polymerase II promoter	4.116	1.00876e-14	2.62866e-12	25959	KANK2	up
GO:0000122	negative regulation of transcription from RNA polymerase II promoter	4.116	1.00876e-14	2.62866e-12	1655	DDX5	up
GO:0000122	negative regulation of transcription from RNA polymerase II promoter	4.116	1.00876e-14	2.62866e-12	65251	ZNF649	up
GO:0000122	negative regulation of transcription from RNA polymerase II promoter	4.116	1.00876e-14	2.62866e-12	1910	EDNRB	up
GO:0000122	negative regulation of transcription from RNA polymerase II promoter	4.116	1.00876e-14	2.62866e-12	9839	ZEB2	up
GO:0000122	negative regulation of transcription from RNA polymerase II promoter	4.116	1.00876e-14	2.62866e-12	51385	ZNF589	up
GO:0000122	negative regulation of transcription from RNA polymerase II promoter	4.116	1.00876e-14	2.62866e-12	96459	FNIP1	up
GO:0000122	negative regulation of transcription from RNA polymerase II promoter	4.116	1.00876e-14	2.62866e-12	10628	TXNIP	up
GO:0000122	negative regulation of transcription from RNA polymerase II promoter	4.116	1.00876e-14	2.62866e-12	2005	ELK4	up
GO:0000122	negative regulation of transcription from RNA polymerase II promoter	4.116	1.00876e-14	2.62866e-12	11279	KLF8	up
GO:0000122	negative regulation of transcription from RNA polymerase II promoter	4.116	1.00876e-14	2.62866e-12	11278	KLF12	up
GO:0000122	negative regulation of transcription from RNA polymerase II promoter	4.116	1.00876e-14	2.62866e-12	5178	PEG3	up
GO:0000122	negative regulation of transcription from RNA polymerase II promoter	4.116	1.00876e-14	2.62866e-12	6672	SP100	up
GO:0000122	negative regulation of transcription from RNA polymerase II promoter	4.116	1.00876e-14	2.62866e-12	167465	ZNF366	up
GO:0000122	negative regulation of transcription from RNA polymerase II promoter	4.116	1.00876e-14	2.62866e-12	93649	MYOCD	up
GO:0000122	negative regulation of transcription from RNA polymerase II promoter	4.116	1.00876e-14	2.62866e-12	51616	TAF9B	up
GO:0000122	negative regulation of transcription from RNA polymerase II promoter	4.116	1.00876e-14	2.62866e-12	55729	ATF7IP	up
GO:0000122	negative regulation of transcription from RNA polymerase II promoter	4.116	1.00876e-14	2.62866e-12	55758	RCOR3	up
GO:0000122	negative regulation of transcription from RNA polymerase II promoter	4.116	1.00876e-14	2.62866e-12	2551	GABPA	up
GO:0000122	negative regulation of transcription from RNA polymerase II promoter	4.116	1.00876e-14	2.62866e-12	60468	BACH2	up
GO:0000122	negative regulation of transcription from RNA polymerase II promoter	4.116	1.00876e-14	2.62866e-12	5138	PDE2A	up
GO:0000122	negative regulation of transcription from RNA polymerase II promoter	4.116	1.00876e-14	2.62866e-12	6595	SMARCA2	up
GO:0000122	negative regulation of transcription from RNA polymerase II promoter	4.116	1.00876e-14	2.62866e-12	57459	GATAD2B	up
GO:0000122	negative regulation of transcription from RNA polymerase II promoter	4.116	1.00876e-14	2.62866e-12	170959	ZNF431	up
GO:0000122	negative regulation of transcription from RNA polymerase II promoter	4.116	1.00876e-14	2.62866e-12	255877	BCL6B	up
GO:0000122	negative regulation of transcription from RNA polymerase II promoter	4.116	1.00876e-14	2.62866e-12	3400	ID4	up
GO:0000122	negative regulation of transcription from RNA polymerase II promoter	4.116	1.00876e-14	2.62866e-12	6909	TBX2	up
GO:0000122	negative regulation of transcription from RNA polymerase II promoter	4.116	1.00876e-14	2.62866e-12	4208	MEF2C	up
GO:0000122	negative regulation of transcription from RNA polymerase II promoter	4.116	1.00876e-14	2.62866e-12	4773	NFATC2	up
GO:0000122	negative regulation of transcription from RNA polymerase II promoter	4.116	1.00876e-14	2.62866e-12	4784	NFIX	up
GO:0000122	negative regulation of transcription from RNA polymerase II promoter	4.116	1.00876e-14	2.62866e-12	4205	MEF2A	up
GO:0000122	negative regulation of transcription from RNA polymerase II promoter	4.116	1.00876e-14	2.62866e-12	8545	CGGBP1	up
GO:0000122	negative regulation of transcription from RNA polymerase II promoter	4.116	1.00876e-14	2.62866e-12	6943	TCF21	up
GO:0000122	negative regulation of transcription from RNA polymerase II promoter	4.116	1.00876e-14	2.62866e-12	7071	KLF10	up
GO:0000122	negative regulation of transcription from RNA polymerase II promoter	4.116	1.00876e-14	2.62866e-12	7695	ZNF136	up
GO:0000122	negative regulation of transcription from RNA polymerase II promoter	4.116	1.00876e-14	2.62866e-12	8863	PER3	up
GO:0000122	negative regulation of transcription from RNA polymerase II promoter	4.116	1.00876e-14	2.62866e-12	9208	LRRFIP1	up
GO:0000122	negative regulation of transcription from RNA polymerase II promoter	4.116	1.00876e-14	2.62866e-12	9079	LDB2	up
GO:0007275	multicellular organism development	4.03154	9.27151e-11	1.38057e-08	4205	MEF2A	up
GO:0007275	multicellular organism development	4.03154	9.27151e-11	1.38057e-08	22808	MRAS	up
GO:0007275	multicellular organism development	4.03154	9.27151e-11	1.38057e-08	4208	MEF2C	up
GO:0007275	multicellular organism development	4.03154	9.27151e-11	1.38057e-08	11197	WIF1	up
GO:0007275	multicellular organism development	4.03154	9.27151e-11	1.38057e-08	23001	WDFY3	up
GO:0007275	multicellular organism development	4.03154	9.27151e-11	1.38057e-08	3953	LEPR	up
GO:0007275	multicellular organism development	4.03154	9.27151e-11	1.38057e-08	7543	ZFX	up
GO:0007275	multicellular organism development	4.03154	9.27151e-11	1.38057e-08	3199	HOXA2	up
GO:0007275	multicellular organism development	4.03154	9.27151e-11	1.38057e-08	4223	MEOX2	up
GO:0007275	multicellular organism development	4.03154	9.27151e-11	1.38057e-08	3791	KDR	up
GO:0007275	multicellular organism development	4.03154	9.27151e-11	1.38057e-08	9079	LDB2	up
GO:0007275	multicellular organism development	4.03154	9.27151e-11	1.38057e-08	3201	HOXA4	up
GO:0007275	multicellular organism development	4.03154	9.27151e-11	1.38057e-08	7075	TIE1	up
GO:0007275	multicellular organism development	4.03154	9.27151e-11	1.38057e-08	9496	TBX4	up
GO:0007275	multicellular organism development	4.03154	9.27151e-11	1.38057e-08	4915	NTRK2	up
GO:0007275	multicellular organism development	4.03154	9.27151e-11	1.38057e-08	7813	EVI5	up
GO:0007275	multicellular organism development	4.03154	9.27151e-11	1.38057e-08	7010	TEK	up
GO:0007275	multicellular organism development	4.03154	9.27151e-11	1.38057e-08	7044	LEFTY2	up
GO:0007275	multicellular organism development	4.03154	9.27151e-11	1.38057e-08	644150	WIPF3	up
GO:0007275	multicellular organism development	4.03154	9.27151e-11	1.38057e-08	6098	ROS1	up
GO:0007275	multicellular organism development	4.03154	9.27151e-11	1.38057e-08	2078	ERG	up
GO:0007275	multicellular organism development	4.03154	9.27151e-11	1.38057e-08	3131	HLF	up
GO:0007275	multicellular organism development	4.03154	9.27151e-11	1.38057e-08	6095	RORA	up
GO:0007275	multicellular organism development	4.03154	9.27151e-11	1.38057e-08	353189	SLCO4C1	up
GO:0007275	multicellular organism development	4.03154	9.27151e-11	1.38057e-08	200734	SPRED2	up
GO:0007275	multicellular organism development	4.03154	9.27151e-11	1.38057e-08	56999	ADAMTS9	up
GO:0007275	multicellular organism development	4.03154	9.27151e-11	1.38057e-08	4916	NTRK3	up
GO:0007275	multicellular organism development	4.03154	9.27151e-11	1.38057e-08	1879	EBF1	up
GO:0007275	multicellular organism development	4.03154	9.27151e-11	1.38057e-08	23705	CADM1	up
GO:0007275	multicellular organism development	4.03154	9.27151e-11	1.38057e-08	1730	DIAPH2	up
GO:0007275	multicellular organism development	4.03154	9.27151e-11	1.38057e-08	4919	ROR1	up
GO:0007275	multicellular organism development	4.03154	9.27151e-11	1.38057e-08	23429	RYBP	up
GO:0007275	multicellular organism development	4.03154	9.27151e-11	1.38057e-08	1003	CDH5	up
GO:0045893	positive regulation of transcription, DNA-templated	3.60899	3.38211e-08	2.64397e-06	93649	MYOCD	up
GO:0045893	positive regulation of transcription, DNA-templated	3.60899	3.38211e-08	2.64397e-06	4855	NOTCH4	up
GO:0045893	positive regulation of transcription, DNA-templated	3.60899	3.38211e-08	2.64397e-06	6095	RORA	up
GO:0045893	positive regulation of transcription, DNA-templated	3.60899	3.38211e-08	2.64397e-06	149628	PYHIN1	up
GO:0045893	positive regulation of transcription, DNA-templated	3.60899	3.38211e-08	2.64397e-06	9586	CREB5	up
GO:0045893	positive regulation of transcription, DNA-templated	3.60899	3.38211e-08	2.64397e-06	55729	ATF7IP	up
GO:0045893	positive regulation of transcription, DNA-templated	3.60899	3.38211e-08	2.64397e-06	2255	FGF10	up
GO:0045893	positive regulation of transcription, DNA-templated	3.60899	3.38211e-08	2.64397e-06	4773	NFATC2	up
GO:0045893	positive regulation of transcription, DNA-templated	3.60899	3.38211e-08	2.64397e-06	1389	CREBL2	up
GO:0045893	positive regulation of transcription, DNA-templated	3.60899	3.38211e-08	2.64397e-06	1112	FOXN3	up
GO:0045893	positive regulation of transcription, DNA-templated	3.60899	3.38211e-08	2.64397e-06	6925	TCF4	up
GO:0045893	positive regulation of transcription, DNA-templated	3.60899	3.38211e-08	2.64397e-06	1655	DDX5	up
GO:0045893	positive regulation of transcription, DNA-templated	3.60899	3.38211e-08	2.64397e-06	8805	TRIM24	up
GO:0045893	positive regulation of transcription, DNA-templated	3.60899	3.38211e-08	2.64397e-06	405	ARNT	up
GO:0045893	positive regulation of transcription, DNA-templated	3.60899	3.38211e-08	2.64397e-06	3479	IGF1	up
GO:0045893	positive regulation of transcription, DNA-templated	3.60899	3.38211e-08	2.64397e-06	6672	SP100	up
GO:0045893	positive regulation of transcription, DNA-templated	3.60899	3.38211e-08	2.64397e-06	60313	GPBP1L1	up
GO:0045893	positive regulation of transcription, DNA-templated	3.60899	3.38211e-08	2.64397e-06	4208	MEF2C	up
GO:0045893	positive regulation of transcription, DNA-templated	3.60899	3.38211e-08	2.64397e-06	2494	NR5A2	up
GO:0045893	positive regulation of transcription, DNA-templated	3.60899	3.38211e-08	2.64397e-06	8322	FZD4	up
GO:0045893	positive regulation of transcription, DNA-templated	3.60899	3.38211e-08	2.64397e-06	23429	RYBP	up
GO:0045893	positive regulation of transcription, DNA-templated	3.60899	3.38211e-08	2.64397e-06	8631	SKAP1	up
GO:0045893	positive regulation of transcription, DNA-templated	3.60899	3.38211e-08	2.64397e-06	6595	SMARCA2	up
GO:0045893	positive regulation of transcription, DNA-templated	3.60899	3.38211e-08	2.64397e-06	79618	HMBOX1	up
GO:0045893	positive regulation of transcription, DNA-templated	3.60899	3.38211e-08	2.64397e-06	825	CAPN3	up
GO:0045893	positive regulation of transcription, DNA-templated	3.60899	3.38211e-08	2.64397e-06	196	AHR	up
GO:0045893	positive regulation of transcription, DNA-templated	3.60899	3.38211e-08	2.64397e-06	2313	FLI1	up
GO:0045893	positive regulation of transcription, DNA-templated	3.60899	3.38211e-08	2.64397e-06	94	ACVRL1	up
GO:0045892	negative regulation of transcription, DNA-templated	3.09704	1.60377e-05	0.000517009	6595	SMARCA2	up
GO:0045892	negative regulation of transcription, DNA-templated	3.09704	1.60377e-05	0.000517009	2167	FABP4	up
GO:0045892	negative regulation of transcription, DNA-templated	3.09704	1.60377e-05	0.000517009	6909	TBX2	up
GO:0045892	negative regulation of transcription, DNA-templated	3.09704	1.60377e-05	0.000517009	388567	ZNF749	up
GO:0045892	negative regulation of transcription, DNA-templated	3.09704	1.60377e-05	0.000517009	3400	ID4	up
GO:0045892	negative regulation of transcription, DNA-templated	3.09704	1.60377e-05	0.000517009	196	AHR	up
GO:0045892	negative regulation of transcription, DNA-templated	3.09704	1.60377e-05	0.000517009	8805	TRIM24	up
GO:0045892	negative regulation of transcription, DNA-templated	3.09704	1.60377e-05	0.000517009	9208	LRRFIP1	up
GO:0045892	negative regulation of transcription, DNA-templated	3.09704	1.60377e-05	0.000517009	7071	KLF10	up
GO:0045892	negative regulation of transcription, DNA-templated	3.09704	1.60377e-05	0.000517009	5813	PURA	up
GO:0045892	negative regulation of transcription, DNA-templated	3.09704	1.60377e-05	0.000517009	11107	PRDM5	up
GO:0045892	negative regulation of transcription, DNA-templated	3.09704	1.60377e-05	0.000517009	10268	RAMP3	up
GO:0045892	negative regulation of transcription, DNA-templated	3.09704	1.60377e-05	0.000517009	1112	FOXN3	up
GO:0045892	negative regulation of transcription, DNA-templated	3.09704	1.60377e-05	0.000517009	144165	PRICKLE1	up
GO:0045892	negative regulation of transcription, DNA-templated	3.09704	1.60377e-05	0.000517009	825	CAPN3	up
GO:0045892	negative regulation of transcription, DNA-templated	3.09704	1.60377e-05	0.000517009	9079	LDB2	up
GO:0045892	negative regulation of transcription, DNA-templated	3.09704	1.60377e-05	0.000517009	5926	ARID4A	up
GO:0045892	negative regulation of transcription, DNA-templated	3.09704	1.60377e-05	0.000517009	27122	DKK3	up
GO:0045892	negative regulation of transcription, DNA-templated	3.09704	1.60377e-05	0.000517009	55729	ATF7IP	up
GO:0045892	negative regulation of transcription, DNA-templated	3.09704	1.60377e-05	0.000517009	23414	ZFPM2	up
GO:0045892	negative regulation of transcription, DNA-templated	3.09704	1.60377e-05	0.000517009	115677	NOSTRIN	up
GO:0045892	negative regulation of transcription, DNA-templated	3.09704	1.60377e-05	0.000517009	79618	HMBOX1	up
GO:0035264	multicellular organism growth	6.22437	0.000551156	0.00874856	104	ADARB1	up
GO:0035264	multicellular organism growth	6.22437	0.000551156	0.00874856	23371	TNS2	up
GO:0035264	multicellular organism growth	6.22437	0.000551156	0.00874856	57493	HEG1	up
GO:0035264	multicellular organism growth	6.22437	0.000551156	0.00874856	472	ATM	up
GO:0035264	multicellular organism growth	6.22437	0.000551156	0.00874856	7403	KDM6A	up
GO:0035264	multicellular organism growth	6.22437	0.000551156	0.00874856	3202	HOXA5	up
GO:0035264	multicellular organism growth	6.22437	0.000551156	0.00874856	677	ZFP36L1	up
GO:0006338	chromatin remodeling	4.9732	0.000898202	0.0121588	6595	SMARCA2	up
GO:0006338	chromatin remodeling	4.9732	0.000898202	0.0121588	23135	KDM6B	up
GO:0006338	chromatin remodeling	4.9732	0.000898202	0.0121588	6672	SP100	up
GO:0006338	chromatin remodeling	4.9732	0.000898202	0.0121588	9760	TOX	up
GO:0006338	chromatin remodeling	4.9732	0.000898202	0.0121588	7403	KDM6A	up
GO:0006338	chromatin remodeling	4.9732	0.000898202	0.0121588	8850	KAT2B	up
GO:0006338	chromatin remodeling	4.9732	0.000898202	0.0121588	3431	SP110	up
GO:0006338	chromatin remodeling	4.9732	0.000898202	0.0121588	10363	HMG20A	up
GO:0021915	neural tube development	10.0352	0.00254442	0.0249417	8854	ALDH1A2	up
GO:0021915	neural tube development	10.0352	0.00254442	0.0249417	677	ZFP36L1	up
GO:0021915	neural tube development	10.0352	0.00254442	0.0249417	8642	DCHS1	up
GO:0021915	neural tube development	10.0352	0.00254442	0.0249417	5362	PLXNA2	up
GO:0006915	apoptotic process	5.27348	1.48231e-17	4.51215e-14	51024	FIS1	down
GO:0006915	apoptotic process	5.27348	1.48231e-17	4.51215e-14	51537	MTFP1	down
GO:0006915	apoptotic process	5.27348	1.48231e-17	4.51215e-14	55655	NLRP2	down
GO:0006915	apoptotic process	5.27348	1.48231e-17	4.51215e-14	56924	PAK6	down
GO:0006915	apoptotic process	5.27348	1.48231e-17	4.51215e-14	57402	S100A14	down
GO:0006915	apoptotic process	5.27348	1.48231e-17	4.51215e-14	79092	CARD14	down
GO:0006915	apoptotic process	5.27348	1.48231e-17	4.51215e-14	79767	ELMO3	down
GO:0006915	apoptotic process	5.27348	1.48231e-17	4.51215e-14	80149	ZC3H12A	down
GO:0006915	apoptotic process	5.27348	1.48231e-17	4.51215e-14	84231	TRAF7	down
GO:0006915	apoptotic process	5.27348	1.48231e-17	4.51215e-14	112399	EGLN3	down
GO:0006915	apoptotic process	5.27348	1.48231e-17	4.51215e-14	115584	SLC5A11	down
GO:0006915	apoptotic process	5.27348	1.48231e-17	4.51215e-14	318	NUDT2	down
GO:0006915	apoptotic process	5.27348	1.48231e-17	4.51215e-14	581	BAX	down
GO:0006915	apoptotic process	5.27348	1.48231e-17	4.51215e-14	638	BIK	down
GO:0006915	apoptotic process	5.27348	1.48231e-17	4.51215e-14	672	BRCA1	down
GO:0006915	apoptotic process	5.27348	1.48231e-17	4.51215e-14	708	C1QBP	down
GO:0006915	apoptotic process	5.27348	1.48231e-17	4.51215e-14	1111	CHEK1	down
GO:0006915	apoptotic process	5.27348	1.48231e-17	4.51215e-14	3934	LCN2	down
GO:0006915	apoptotic process	5.27348	1.48231e-17	4.51215e-14	4055	LTBR	down
GO:0006915	apoptotic process	5.27348	1.48231e-17	4.51215e-14	5074	PAWR	down
GO:0006915	apoptotic process	5.27348	1.48231e-17	4.51215e-14	5366	PMAIP1	down
GO:0006915	apoptotic process	5.27348	1.48231e-17	4.51215e-14	5794	PTPRH	down
GO:0006915	apoptotic process	5.27348	1.48231e-17	4.51215e-14	6881	TAF10	down
GO:0006915	apoptotic process	5.27348	1.48231e-17	4.51215e-14	7262	PHLDA2	down
GO:0006915	apoptotic process	5.27348	1.48231e-17	4.51215e-14	8717	TRADD	down
GO:0006915	apoptotic process	5.27348	1.48231e-17	4.51215e-14	8795	TNFRSF10B	down
GO:0006915	apoptotic process	5.27348	1.48231e-17	4.51215e-14	8878	SQSTM1	down
GO:0006915	apoptotic process	5.27348	1.48231e-17	4.51215e-14	9618	TRAF4	down
GO:0006915	apoptotic process	5.27348	1.48231e-17	4.51215e-14	9700	ESPL1	down
GO:0006915	apoptotic process	5.27348	1.48231e-17	4.51215e-14	9833	MELK	down
GO:0006915	apoptotic process	5.27348	1.48231e-17	4.51215e-14	10197	PSME3	down
GO:0006915	apoptotic process	5.27348	1.48231e-17	4.51215e-14	10227	MFSD10	down
GO:0006915	apoptotic process	5.27348	1.48231e-17	4.51215e-14	10553	HTATIP2	down
GO:0006915	apoptotic process	5.27348	1.48231e-17	4.51215e-14	10935	PRDX3	down
GO:0006915	apoptotic process	5.27348	1.48231e-17	4.51215e-14	22827	PUF60	down
GO:0006915	apoptotic process	5.27348	1.48231e-17	4.51215e-14	22974	TPX2	down
GO:0006915	apoptotic process	5.27348	1.48231e-17	4.51215e-14	23770	FKBP8	down
GO:0006915	apoptotic process	5.27348	1.48231e-17	4.51215e-14	25855	BRMS1	down
GO:0006915	apoptotic process	5.27348	1.48231e-17	4.51215e-14	26585	GREM1	down
GO:0006915	apoptotic process	5.27348	1.48231e-17	4.51215e-14	27242	TNFRSF21	down
GO:0006915	apoptotic process	5.27348	1.48231e-17	4.51215e-14	414899	BLID	down
GO:0006915	apoptotic process	5.27348	1.48231e-17	4.51215e-14	284114	TMEM102	down
GO:0055114	oxidation-reduction process	4.4609	1.29884e-12	6.58947e-10	1591	CYP24A1	down
GO:0055114	oxidation-reduction process	4.4609	1.29884e-12	6.58947e-10	1645	AKR1C1	down
GO:0055114	oxidation-reduction process	4.4609	1.29884e-12	6.58947e-10	874	CBR3	down
GO:0055114	oxidation-reduction process	4.4609	1.29884e-12	6.58947e-10	79152	FA2H	down
GO:0055114	oxidation-reduction process	4.4609	1.29884e-12	6.58947e-10	112399	EGLN3	down
GO:0055114	oxidation-reduction process	4.4609	1.29884e-12	6.58947e-10	1646	AKR1C2	down
GO:0055114	oxidation-reduction process	4.4609	1.29884e-12	6.58947e-10	873	CBR1	down
GO:0055114	oxidation-reduction process	4.4609	1.29884e-12	6.58947e-10	441282	AKR1B15	down
GO:0055114	oxidation-reduction process	4.4609	1.29884e-12	6.58947e-10	9536	PTGES	down
GO:0055114	oxidation-reduction process	4.4609	1.29884e-12	6.58947e-10	140809	SRXN1	down
GO:0055114	oxidation-reduction process	4.4609	1.29884e-12	6.58947e-10	261729	STEAP2	down
GO:0055114	oxidation-reduction process	4.4609	1.29884e-12	6.58947e-10	22949	PTGR1	down
GO:0055114	oxidation-reduction process	4.4609	1.29884e-12	6.58947e-10	50507	NOX4	down
GO:0055114	oxidation-reduction process	4.4609	1.29884e-12	6.58947e-10	10549	PRDX4	down
GO:0055114	oxidation-reduction process	4.4609	1.29884e-12	6.58947e-10	10553	HTATIP2	down
GO:0055114	oxidation-reduction process	4.4609	1.29884e-12	6.58947e-10	222	ALDH3B2	down
GO:0055114	oxidation-reduction process	4.4609	1.29884e-12	6.58947e-10	57834	CYP4F11	down
GO:0055114	oxidation-reduction process	4.4609	1.29884e-12	6.58947e-10	3615	IMPDH2	down
GO:0055114	oxidation-reduction process	4.4609	1.29884e-12	6.58947e-10	1534	CYB561	down
GO:0055114	oxidation-reduction process	4.4609	1.29884e-12	6.58947e-10	1558	CYP2C8	down
GO:0055114	oxidation-reduction process	4.4609	1.29884e-12	6.58947e-10	1571	CYP2E1	down
GO:0055114	oxidation-reduction process	4.4609	1.29884e-12	6.58947e-10	8644	AKR1C3	down
GO:0055114	oxidation-reduction process	4.4609	1.29884e-12	6.58947e-10	5832	ALDH18A1	down
GO:0055114	oxidation-reduction process	4.4609	1.29884e-12	6.58947e-10	2194	FASN	down
GO:0055114	oxidation-reduction process	4.4609	1.29884e-12	6.58947e-10	54498	SMOX	down
GO:0055114	oxidation-reduction process	4.4609	1.29884e-12	6.58947e-10	1728	NQO1	down
GO:0055114	oxidation-reduction process	4.4609	1.29884e-12	6.58947e-10	1734	DIO2	down
GO:0055114	oxidation-reduction process	4.4609	1.29884e-12	6.58947e-10	3939	LDHA	down
GO:0055114	oxidation-reduction process	4.4609	1.29884e-12	6.58947e-10	4051	CYP4F3	down
GO:0055114	oxidation-reduction process	4.4609	1.29884e-12	6.58947e-10	3156	HMGCR	down
GO:0055114	oxidation-reduction process	4.4609	1.29884e-12	6.58947e-10	5226	PGD	down
GO:0055114	oxidation-reduction process	4.4609	1.29884e-12	6.58947e-10	5768	QSOX1	down
GO:0055114	oxidation-reduction process	4.4609	1.29884e-12	6.58947e-10	6241	RRM2	down
GO:0055114	oxidation-reduction process	4.4609	1.29884e-12	6.58947e-10	51734	MSRB1	down
GO:0055114	oxidation-reduction process	4.4609	1.29884e-12	6.58947e-10	2539	G6PD	down
GO:0007165	signal transduction	3.00483	1.60352e-11	6.10141e-09	5891	MOK	down
GO:0007165	signal transduction	3.00483	1.60352e-11	6.10141e-09	5905	RANGAP1	down
GO:0007165	signal transduction	3.00483	1.60352e-11	6.10141e-09	5818	NECTIN1	down
GO:0007165	signal transduction	3.00483	1.60352e-11	6.10141e-09	8612	PLPP2	down
GO:0007165	signal transduction	3.00483	1.60352e-11	6.10141e-09	8660	IRS2	down
GO:0007165	signal transduction	3.00483	1.60352e-11	6.10141e-09	9618	TRAF4	down
GO:0007165	signal transduction	3.00483	1.60352e-11	6.10141e-09	6354	CCL7	down
GO:0007165	signal transduction	3.00483	1.60352e-11	6.10141e-09	6372	CXCL6	down
GO:0007165	signal transduction	3.00483	1.60352e-11	6.10141e-09	6714	SRC	down
GO:0007165	signal transduction	3.00483	1.60352e-11	6.10141e-09	7130	TNFAIP6	down
GO:0007165	signal transduction	3.00483	1.60352e-11	6.10141e-09	6374	CXCL5	down
GO:0007165	signal transduction	3.00483	1.60352e-11	6.10141e-09	3728	JUP	down
GO:0007165	signal transduction	3.00483	1.60352e-11	6.10141e-09	85415	RHPN2	down
GO:0007165	signal transduction	3.00483	1.60352e-11	6.10141e-09	120787	OR52W1	down
GO:0007165	signal transduction	3.00483	1.60352e-11	6.10141e-09	192111	PGAM5	down
GO:0007165	signal transduction	3.00483	1.60352e-11	6.10141e-09	196335	OR56B4	down
GO:0007165	signal transduction	3.00483	1.60352e-11	6.10141e-09	6369	CCL24	down
GO:0007165	signal transduction	3.00483	1.60352e-11	6.10141e-09	9536	PTGES	down
GO:0007165	signal transduction	3.00483	1.60352e-11	6.10141e-09	2810	SFN	down
GO:0007165	signal transduction	3.00483	1.60352e-11	6.10141e-09	9824	ARHGAP11A	down
GO:0007165	signal transduction	3.00483	1.60352e-11	6.10141e-09	41	ASIC1	down
GO:0007165	signal transduction	3.00483	1.60352e-11	6.10141e-09	3872	KRT17	down
GO:0007165	signal transduction	3.00483	1.60352e-11	6.10141e-09	4055	LTBR	down
GO:0007165	signal transduction	3.00483	1.60352e-11	6.10141e-09	7186	TRAF2	down
GO:0007165	signal transduction	3.00483	1.60352e-11	6.10141e-09	7296	TXNRD1	down
GO:0007165	signal transduction	3.00483	1.60352e-11	6.10141e-09	5329	PLAUR	down
GO:0007165	signal transduction	3.00483	1.60352e-11	6.10141e-09	1454	CSNK1E	down
GO:0007165	signal transduction	3.00483	1.60352e-11	6.10141e-09	1936	EEF1D	down
GO:0007165	signal transduction	3.00483	1.60352e-11	6.10141e-09	8717	TRADD	down
GO:0007165	signal transduction	3.00483	1.60352e-11	6.10141e-09	9146	HGS	down
GO:0007165	signal transduction	3.00483	1.60352e-11	6.10141e-09	2562	GABRB3	down
GO:0007165	signal transduction	3.00483	1.60352e-11	6.10141e-09	726	CAPN5	down
GO:0007165	signal transduction	3.00483	1.60352e-11	6.10141e-09	2986	GUCY2F	down
GO:0007165	signal transduction	3.00483	1.60352e-11	6.10141e-09	3068	HDGF	down
GO:0007165	signal transduction	3.00483	1.60352e-11	6.10141e-09	133	ADM	down
GO:0007165	signal transduction	3.00483	1.60352e-11	6.10141e-09	56924	PAK6	down
GO:0007165	signal transduction	3.00483	1.60352e-11	6.10141e-09	4486	MST1R	down
GO:0007165	signal transduction	3.00483	1.60352e-11	6.10141e-09	4975	OMP	down
GO:0007165	signal transduction	3.00483	1.60352e-11	6.10141e-09	1192	CLIC1	down
GO:0007165	signal transduction	3.00483	1.60352e-11	6.10141e-09	3576	CXCL8	down
GO:0007165	signal transduction	3.00483	1.60352e-11	6.10141e-09	57522	SRGAP1	down
GO:0007165	signal transduction	3.00483	1.60352e-11	6.10141e-09	2063	NR2F6	down
GO:0007165	signal transduction	3.00483	1.60352e-11	6.10141e-09	2256	FGF11	down
GO:0007165	signal transduction	3.00483	1.60352e-11	6.10141e-09	51655	RASD1	down
GO:0007165	signal transduction	3.00483	1.60352e-11	6.10141e-09	3641	INSL4	down
GO:0007165	signal transduction	3.00483	1.60352e-11	6.10141e-09	284114	TMEM102	down
GO:0007165	signal transduction	3.00483	1.60352e-11	6.10141e-09	26585	GREM1	down
GO:0007165	signal transduction	3.00483	1.60352e-11	6.10141e-09	10135	NAMPT	down
GO:0007165	signal transduction	3.00483	1.60352e-11	6.10141e-09	3654	IRAK1	down
GO:0007165	signal transduction	3.00483	1.60352e-11	6.10141e-09	80313	LRRC27	down
GO:0007165	signal transduction	3.00483	1.60352e-11	6.10141e-09	10486	CAP2	down
GO:0007165	signal transduction	3.00483	1.60352e-11	6.10141e-09	23624	CBLC	down
GO:0043687	post-translational protein modification	5.15218	2.49051e-11	8.42346e-09	5695	PSMB7	down
GO:0043687	post-translational protein modification	5.15218	2.49051e-11	8.42346e-09	5693	PSMB5	down
GO:0043687	post-translational protein modification	5.15218	2.49051e-11	8.42346e-09	5694	PSMB6	down
GO:0043687	post-translational protein modification	5.15218	2.49051e-11	8.42346e-09	2266	FGG	down
GO:0043687	post-translational protein modification	5.15218	2.49051e-11	8.42346e-09	1642	DDB1	down
GO:0043687	post-translational protein modification	5.15218	2.49051e-11	8.42346e-09	2153	F5	down
GO:0043687	post-translational protein modification	5.15218	2.49051e-11	8.42346e-09	5715	PSMD9	down
GO:0043687	post-translational protein modification	5.15218	2.49051e-11	8.42346e-09	54461	FBXW5	down
GO:0043687	post-translational protein modification	5.15218	2.49051e-11	8.42346e-09	5686	PSMA5	down
GO:0043687	post-translational protein modification	5.15218	2.49051e-11	8.42346e-09	5691	PSMB3	down
GO:0043687	post-translational protein modification	5.15218	2.49051e-11	8.42346e-09	51280	GOLM1	down
GO:0043687	post-translational protein modification	5.15218	2.49051e-11	8.42346e-09	8614	STC2	down
GO:0043687	post-translational protein modification	5.15218	2.49051e-11	8.42346e-09	10232	MSLN	down
GO:0043687	post-translational protein modification	5.15218	2.49051e-11	8.42346e-09	10517	FBXW10	down
GO:0043687	post-translational protein modification	5.15218	2.49051e-11	8.42346e-09	10970	CKAP4	down
GO:0043687	post-translational protein modification	5.15218	2.49051e-11	8.42346e-09	2243	FGA	down
GO:0043687	post-translational protein modification	5.15218	2.49051e-11	8.42346e-09	79791	FBXO31	down
GO:0043687	post-translational protein modification	5.15218	2.49051e-11	8.42346e-09	80176	SPSB1	down
GO:0043687	post-translational protein modification	5.15218	2.49051e-11	8.42346e-09	10980	COPS6	down
GO:0043687	post-translational protein modification	5.15218	2.49051e-11	8.42346e-09	5768	QSOX1	down
GO:0043687	post-translational protein modification	5.15218	2.49051e-11	8.42346e-09	401138	AMTN	down
GO:0043687	post-translational protein modification	5.15218	2.49051e-11	8.42346e-09	84261	FBXW9	down
GO:0043687	post-translational protein modification	5.15218	2.49051e-11	8.42346e-09	54972	TMEM132A	down
GO:0043687	post-translational protein modification	5.15218	2.49051e-11	8.42346e-09	114907	FBXO32	down
GO:0043687	post-translational protein modification	5.15218	2.49051e-11	8.42346e-09	79754	ASB13	down
GO:0043687	post-translational protein modification	5.15218	2.49051e-11	8.42346e-09	10197	PSME3	down
GO:0043687	post-translational protein modification	5.15218	2.49051e-11	8.42346e-09	81876	RAB1B	down
GO:0043312	neutrophil degranulation	4.34455	5.70616e-11	1.57905e-08	23593	HEBP2	down
GO:0043312	neutrophil degranulation	4.34455	5.70616e-11	1.57905e-08	8836	GGH	down
GO:0043312	neutrophil degranulation	4.34455	5.70616e-11	1.57905e-08	10549	PRDX4	down
GO:0043312	neutrophil degranulation	4.34455	5.70616e-11	1.57905e-08	80142	PTGES2	down
GO:0043312	neutrophil degranulation	4.34455	5.70616e-11	1.57905e-08	9961	MVP	down
GO:0043312	neutrophil degranulation	4.34455	5.70616e-11	1.57905e-08	47	ACLY	down
GO:0043312	neutrophil degranulation	4.34455	5.70616e-11	1.57905e-08	5004	ORM1	down
GO:0043312	neutrophil degranulation	4.34455	5.70616e-11	1.57905e-08	6286	S100P	down
GO:0043312	neutrophil degranulation	4.34455	5.70616e-11	1.57905e-08	4282	MIF	down
GO:0043312	neutrophil degranulation	4.34455	5.70616e-11	1.57905e-08	3837	KPNB1	down
GO:0043312	neutrophil degranulation	4.34455	5.70616e-11	1.57905e-08	978	CDA	down
GO:0043312	neutrophil degranulation	4.34455	5.70616e-11	1.57905e-08	5315	PKM	down
GO:0043312	neutrophil degranulation	4.34455	5.70616e-11	1.57905e-08	10562	OLFM4	down
GO:0043312	neutrophil degranulation	4.34455	5.70616e-11	1.57905e-08	10970	CKAP4	down
GO:0043312	neutrophil degranulation	4.34455	5.70616e-11	1.57905e-08	5695	PSMB7	down
GO:0043312	neutrophil degranulation	4.34455	5.70616e-11	1.57905e-08	3934	LCN2	down
GO:0043312	neutrophil degranulation	4.34455	5.70616e-11	1.57905e-08	5834	PYGB	down
GO:0043312	neutrophil degranulation	4.34455	5.70616e-11	1.57905e-08	7130	TNFAIP6	down
GO:0043312	neutrophil degranulation	4.34455	5.70616e-11	1.57905e-08	3728	JUP	down
GO:0043312	neutrophil degranulation	4.34455	5.70616e-11	1.57905e-08	5686	PSMA5	down
GO:0043312	neutrophil degranulation	4.34455	5.70616e-11	1.57905e-08	5768	QSOX1	down
GO:0043312	neutrophil degranulation	4.34455	5.70616e-11	1.57905e-08	226	ALDOA	down
GO:0043312	neutrophil degranulation	4.34455	5.70616e-11	1.57905e-08	302	ANXA2	down
GO:0043312	neutrophil degranulation	4.34455	5.70616e-11	1.57905e-08	3615	IMPDH2	down
GO:0043312	neutrophil degranulation	4.34455	5.70616e-11	1.57905e-08	2821	GPI	down
GO:0043312	neutrophil degranulation	4.34455	5.70616e-11	1.57905e-08	5329	PLAUR	down
GO:0043312	neutrophil degranulation	4.34455	5.70616e-11	1.57905e-08	5646	PRSS3	down
GO:0043312	neutrophil degranulation	4.34455	5.70616e-11	1.57905e-08	1832	DSP	down
GO:0043312	neutrophil degranulation	4.34455	5.70616e-11	1.57905e-08	3326	HSP90AB1	down
GO:0043312	neutrophil degranulation	4.34455	5.70616e-11	1.57905e-08	1476	CSTB	down
GO:0043312	neutrophil degranulation	4.34455	5.70616e-11	1.57905e-08	3304	HSPA1B	down
GO:0033209	tumor necrosis factor-mediated signaling pathway	8.57788	2.92601e-10	6.85137e-08	4055	LTBR	down
GO:0033209	tumor necrosis factor-mediated signaling pathway	8.57788	2.92601e-10	6.85137e-08	5693	PSMB5	down
GO:0033209	tumor necrosis factor-mediated signaling pathway	8.57788	2.92601e-10	6.85137e-08	79092	CARD14	down
GO:0033209	tumor necrosis factor-mediated signaling pathway	8.57788	2.92601e-10	6.85137e-08	5686	PSMA5	down
GO:0033209	tumor necrosis factor-mediated signaling pathway	8.57788	2.92601e-10	6.85137e-08	5695	PSMB7	down
GO:0033209	tumor necrosis factor-mediated signaling pathway	8.57788	2.92601e-10	6.85137e-08	5694	PSMB6	down
GO:0033209	tumor necrosis factor-mediated signaling pathway	8.57788	2.92601e-10	6.85137e-08	3856	KRT8	down
GO:0033209	tumor necrosis factor-mediated signaling pathway	8.57788	2.92601e-10	6.85137e-08	3875	KRT18	down
GO:0033209	tumor necrosis factor-mediated signaling pathway	8.57788	2.92601e-10	6.85137e-08	7186	TRAF2	down
GO:0033209	tumor necrosis factor-mediated signaling pathway	8.57788	2.92601e-10	6.85137e-08	3735	KARS	down
GO:0033209	tumor necrosis factor-mediated signaling pathway	8.57788	2.92601e-10	6.85137e-08	5691	PSMB3	down
GO:0033209	tumor necrosis factor-mediated signaling pathway	8.57788	2.92601e-10	6.85137e-08	10197	PSME3	down
GO:0033209	tumor necrosis factor-mediated signaling pathway	8.57788	2.92601e-10	6.85137e-08	27242	TNFRSF21	down
GO:0033209	tumor necrosis factor-mediated signaling pathway	8.57788	2.92601e-10	6.85137e-08	8717	TRADD	down
GO:0033209	tumor necrosis factor-mediated signaling pathway	8.57788	2.92601e-10	6.85137e-08	8795	TNFRSF10B	down
GO:0033209	tumor necrosis factor-mediated signaling pathway	8.57788	2.92601e-10	6.85137e-08	5715	PSMD9	down
GO:0043066	negative regulation of apoptotic process	3.88968	1.73621e-09	2.82203e-07	3304	HSPA1B	down
GO:0043066	negative regulation of apoptotic process	3.88968	1.73621e-09	2.82203e-07	3654	IRAK1	down
GO:0043066	negative regulation of apoptotic process	3.88968	1.73621e-09	2.82203e-07	4282	MIF	down
GO:0043066	negative regulation of apoptotic process	3.88968	1.73621e-09	2.82203e-07	8878	SQSTM1	down
GO:0043066	negative regulation of apoptotic process	3.88968	1.73621e-09	2.82203e-07	79092	CARD14	down
GO:0043066	negative regulation of apoptotic process	3.88968	1.73621e-09	2.82203e-07	5329	PLAUR	down
GO:0043066	negative regulation of apoptotic process	3.88968	1.73621e-09	2.82203e-07	4085	MAD2L1	down
GO:0043066	negative regulation of apoptotic process	3.88968	1.73621e-09	2.82203e-07	2729	GCLC	down
GO:0043066	negative regulation of apoptotic process	3.88968	1.73621e-09	2.82203e-07	8444	DYRK3	down
GO:0043066	negative regulation of apoptotic process	3.88968	1.73621e-09	2.82203e-07	6714	SRC	down
GO:0043066	negative regulation of apoptotic process	3.88968	1.73621e-09	2.82203e-07	4923	NTSR1	down
GO:0043066	negative regulation of apoptotic process	3.88968	1.73621e-09	2.82203e-07	8996	NOL3	down
GO:0043066	negative regulation of apoptotic process	3.88968	1.73621e-09	2.82203e-07	1728	NQO1	down
GO:0043066	negative regulation of apoptotic process	3.88968	1.73621e-09	2.82203e-07	1366	CLDN7	down
GO:0043066	negative regulation of apoptotic process	3.88968	1.73621e-09	2.82203e-07	7020	TFAP2A	down
GO:0043066	negative regulation of apoptotic process	3.88968	1.73621e-09	2.82203e-07	3875	KRT18	down
GO:0043066	negative regulation of apoptotic process	3.88968	1.73621e-09	2.82203e-07	4486	MST1R	down
GO:0043066	negative regulation of apoptotic process	3.88968	1.73621e-09	2.82203e-07	5347	PLK1	down
GO:0043066	negative regulation of apoptotic process	3.88968	1.73621e-09	2.82203e-07	10553	HTATIP2	down
GO:0043066	negative regulation of apoptotic process	3.88968	1.73621e-09	2.82203e-07	4609	MYC	down
GO:0043066	negative regulation of apoptotic process	3.88968	1.73621e-09	2.82203e-07	1072	CFL1	down
GO:0043066	negative regulation of apoptotic process	3.88968	1.73621e-09	2.82203e-07	1642	DDB1	down
GO:0043066	negative regulation of apoptotic process	3.88968	1.73621e-09	2.82203e-07	26585	GREM1	down
GO:0043066	negative regulation of apoptotic process	3.88968	1.73621e-09	2.82203e-07	9531	BAG3	down
GO:0043066	negative regulation of apoptotic process	3.88968	1.73621e-09	2.82203e-07	598	BCL2L1	down
GO:0043066	negative regulation of apoptotic process	3.88968	1.73621e-09	2.82203e-07	10105	PPIF	down
GO:0043066	negative regulation of apoptotic process	3.88968	1.73621e-09	2.82203e-07	23770	FKBP8	down
GO:0043066	negative regulation of apoptotic process	3.88968	1.73621e-09	2.82203e-07	6491	STIL	down
GO:0043066	negative regulation of apoptotic process	3.88968	1.73621e-09	2.82203e-07	22809	ATF5	down
GO:0043066	negative regulation of apoptotic process	3.88968	1.73621e-09	2.82203e-07	10935	PRDX3	down
GO:0045944	positive regulation of transcription from RNA polymerase II promoter	2.8093	5.81742e-09	8.0492e-07	9349	RPL23	down
GO:0045944	positive regulation of transcription from RNA polymerase II promoter	2.8093	5.81742e-09	8.0492e-07	4321	MMP12	down
GO:0045944	positive regulation of transcription from RNA polymerase II promoter	2.8093	5.81742e-09	8.0492e-07	4097	MAFG	down
GO:0045944	positive regulation of transcription from RNA polymerase II promoter	2.8093	5.81742e-09	8.0492e-07	3728	JUP	down
GO:0045944	positive regulation of transcription from RNA polymerase II promoter	2.8093	5.81742e-09	8.0492e-07	9643	MORF4L2	down
GO:0045944	positive regulation of transcription from RNA polymerase II promoter	2.8093	5.81742e-09	8.0492e-07	26585	GREM1	down
GO:0045944	positive regulation of transcription from RNA polymerase II promoter	2.8093	5.81742e-09	8.0492e-07	10135	NAMPT	down
GO:0045944	positive regulation of transcription from RNA polymerase II promoter	2.8093	5.81742e-09	8.0492e-07	10155	TRIM28	down
GO:0045944	positive regulation of transcription from RNA polymerase II promoter	2.8093	5.81742e-09	8.0492e-07	3664	IRF6	down
GO:0045944	positive regulation of transcription from RNA polymerase II promoter	2.8093	5.81742e-09	8.0492e-07	9241	NOG	down
GO:0045944	positive regulation of transcription from RNA polymerase II promoter	2.8093	5.81742e-09	8.0492e-07	7005	TEAD3	down
GO:0045944	positive regulation of transcription from RNA polymerase II promoter	2.8093	5.81742e-09	8.0492e-07	22904	SBNO2	down
GO:0045944	positive regulation of transcription from RNA polymerase II promoter	2.8093	5.81742e-09	8.0492e-07	3169	FOXA1	down
GO:0045944	positive regulation of transcription from RNA polymerase II promoter	2.8093	5.81742e-09	8.0492e-07	5083	PAX9	down
GO:0045944	positive regulation of transcription from RNA polymerase II promoter	2.8093	5.81742e-09	8.0492e-07	58495	OVOL2	down
GO:0045944	positive regulation of transcription from RNA polymerase II promoter	2.8093	5.81742e-09	8.0492e-07	4609	MYC	down
GO:0045944	positive regulation of transcription from RNA polymerase II promoter	2.8093	5.81742e-09	8.0492e-07	6598	SMARCB1	down
GO:0045944	positive regulation of transcription from RNA polymerase II promoter	2.8093	5.81742e-09	8.0492e-07	23082	PPRC1	down
GO:0045944	positive regulation of transcription from RNA polymerase II promoter	2.8093	5.81742e-09	8.0492e-07	23764	MAFF	down
GO:0045944	positive regulation of transcription from RNA polymerase II promoter	2.8093	5.81742e-09	8.0492e-07	22809	ATF5	down
GO:0045944	positive regulation of transcription from RNA polymerase II promoter	2.8093	5.81742e-09	8.0492e-07	10808	HSPH1	down
GO:0045944	positive regulation of transcription from RNA polymerase II promoter	2.8093	5.81742e-09	8.0492e-07	8061	FOSL1	down
GO:0045944	positive regulation of transcription from RNA polymerase II promoter	2.8093	5.81742e-09	8.0492e-07	3174	HNF4G	down
GO:0045944	positive regulation of transcription from RNA polymerase II promoter	2.8093	5.81742e-09	8.0492e-07	56938	ARNTL2	down
GO:0045944	positive regulation of transcription from RNA polymerase II promoter	2.8093	5.81742e-09	8.0492e-07	10488	CREB3	down
GO:0045944	positive regulation of transcription from RNA polymerase II promoter	2.8093	5.81742e-09	8.0492e-07	79733	E2F8	down
GO:0045944	positive regulation of transcription from RNA polymerase II promoter	2.8093	5.81742e-09	8.0492e-07	10856	RUVBL2	down
GO:0045944	positive regulation of transcription from RNA polymerase II promoter	2.8093	5.81742e-09	8.0492e-07	7020	TFAP2A	down
GO:0045944	positive regulation of transcription from RNA polymerase II promoter	2.8093	5.81742e-09	8.0492e-07	25803	SPDEF	down
GO:0045944	positive regulation of transcription from RNA polymerase II promoter	2.8093	5.81742e-09	8.0492e-07	5307	PITX1	down
GO:0045944	positive regulation of transcription from RNA polymerase II promoter	2.8093	5.81742e-09	8.0492e-07	3015	H2AFZ	down
GO:0045944	positive regulation of transcription from RNA polymerase II promoter	2.8093	5.81742e-09	8.0492e-07	8878	SQSTM1	down
GO:0045944	positive regulation of transcription from RNA polymerase II promoter	2.8093	5.81742e-09	8.0492e-07	10485	C1orf61	down
GO:0045944	positive regulation of transcription from RNA polymerase II promoter	2.8093	5.81742e-09	8.0492e-07	7572	ZNF24	down
GO:0045944	positive regulation of transcription from RNA polymerase II promoter	2.8093	5.81742e-09	8.0492e-07	672	BRCA1	down
GO:0045944	positive regulation of transcription from RNA polymerase II promoter	2.8093	5.81742e-09	8.0492e-07	81857	MED25	down
GO:0045944	positive regulation of transcription from RNA polymerase II promoter	2.8093	5.81742e-09	8.0492e-07	1022	CDK7	down
GO:0045944	positive regulation of transcription from RNA polymerase II promoter	2.8093	5.81742e-09	8.0492e-07	6720	SREBF1	down
GO:0045944	positive regulation of transcription from RNA polymerase II promoter	2.8093	5.81742e-09	8.0492e-07	2305	FOXM1	down
GO:0045944	positive regulation of transcription from RNA polymerase II promoter	2.8093	5.81742e-09	8.0492e-07	2355	FOSL2	down
GO:0045944	positive regulation of transcription from RNA polymerase II promoter	2.8093	5.81742e-09	8.0492e-07	1874	E2F4	down
GO:0045944	positive regulation of transcription from RNA polymerase II promoter	2.8093	5.81742e-09	8.0492e-07	80149	ZC3H12A	down
GO:0045944	positive regulation of transcription from RNA polymerase II promoter	2.8093	5.81742e-09	8.0492e-07	170463	SSBP4	down
GO:0045944	positive regulation of transcription from RNA polymerase II promoter	2.8093	5.81742e-09	8.0492e-07	144455	E2F7	down
GO:0008284	positive regulation of cell proliferation	3.89716	1.23257e-08	1.44306e-06	10935	PRDX3	down
GO:0008284	positive regulation of cell proliferation	3.89716	1.23257e-08	1.44306e-06	8660	IRS2	down
GO:0008284	positive regulation of cell proliferation	3.89716	1.23257e-08	1.44306e-06	2305	FOXM1	down
GO:0008284	positive regulation of cell proliferation	3.89716	1.23257e-08	1.44306e-06	1366	CLDN7	down
GO:0008284	positive regulation of cell proliferation	3.89716	1.23257e-08	1.44306e-06	8061	FOSL1	down
GO:0008284	positive regulation of cell proliferation	3.89716	1.23257e-08	1.44306e-06	10135	NAMPT	down
GO:0008284	positive regulation of cell proliferation	3.89716	1.23257e-08	1.44306e-06	8644	AKR1C3	down
GO:0008284	positive regulation of cell proliferation	3.89716	1.23257e-08	1.44306e-06	9349	RPL23	down
GO:0008284	positive regulation of cell proliferation	3.89716	1.23257e-08	1.44306e-06	29923	HILPDA	down
GO:0008284	positive regulation of cell proliferation	3.89716	1.23257e-08	1.44306e-06	1646	AKR1C2	down
GO:0008284	positive regulation of cell proliferation	3.89716	1.23257e-08	1.44306e-06	991	CDC20	down
GO:0008284	positive regulation of cell proliferation	3.89716	1.23257e-08	1.44306e-06	3853	KRT6A	down
GO:0008284	positive regulation of cell proliferation	3.89716	1.23257e-08	1.44306e-06	8872	CDC123	down
GO:0008284	positive regulation of cell proliferation	3.89716	1.23257e-08	1.44306e-06	26585	GREM1	down
GO:0008284	positive regulation of cell proliferation	3.89716	1.23257e-08	1.44306e-06	112939	NACC1	down
GO:0008284	positive regulation of cell proliferation	3.89716	1.23257e-08	1.44306e-06	6472	SHMT2	down
GO:0008284	positive regulation of cell proliferation	3.89716	1.23257e-08	1.44306e-06	598	BCL2L1	down
GO:0008284	positive regulation of cell proliferation	3.89716	1.23257e-08	1.44306e-06	133	ADM	down
GO:0008284	positive regulation of cell proliferation	3.89716	1.23257e-08	1.44306e-06	4609	MYC	down
GO:0008284	positive regulation of cell proliferation	3.89716	1.23257e-08	1.44306e-06	6374	CXCL5	down
GO:0008284	positive regulation of cell proliferation	3.89716	1.23257e-08	1.44306e-06	6191	RPS4X	down
GO:0008284	positive regulation of cell proliferation	3.89716	1.23257e-08	1.44306e-06	5744	PTHLH	down
GO:0008284	positive regulation of cell proliferation	3.89716	1.23257e-08	1.44306e-06	342897	NCCRP1	down
GO:0008284	positive regulation of cell proliferation	3.89716	1.23257e-08	1.44306e-06	80320	SP6	down
GO:0008284	positive regulation of cell proliferation	3.89716	1.23257e-08	1.44306e-06	4953	ODC1	down
GO:0008284	positive regulation of cell proliferation	3.89716	1.23257e-08	1.44306e-06	4486	MST1R	down
GO:0008284	positive regulation of cell proliferation	3.89716	1.23257e-08	1.44306e-06	3918	LAMC2	down
GO:0043065	positive regulation of apoptotic process	4.3026	2.71628e-07	2.01667e-05	3939	LDHA	down
GO:0043065	positive regulation of apoptotic process	4.3026	2.71628e-07	2.01667e-05	1894	ECT2	down
GO:0043065	positive regulation of apoptotic process	4.3026	2.71628e-07	2.01667e-05	55851	PSENEN	down
GO:0043065	positive regulation of apoptotic process	4.3026	2.71628e-07	2.01667e-05	9240	PNMA1	down
GO:0043065	positive regulation of apoptotic process	4.3026	2.71628e-07	2.01667e-05	8878	SQSTM1	down
GO:0043065	positive regulation of apoptotic process	4.3026	2.71628e-07	2.01667e-05	56993	TOMM22	down
GO:0043065	positive regulation of apoptotic process	4.3026	2.71628e-07	2.01667e-05	25803	SPDEF	down
GO:0043065	positive regulation of apoptotic process	4.3026	2.71628e-07	2.01667e-05	3169	FOXA1	down
GO:0043065	positive regulation of apoptotic process	4.3026	2.71628e-07	2.01667e-05	133	ADM	down
GO:0043065	positive regulation of apoptotic process	4.3026	2.71628e-07	2.01667e-05	84883	AIFM2	down
GO:0043065	positive regulation of apoptotic process	4.3026	2.71628e-07	2.01667e-05	4923	NTSR1	down
GO:0043065	positive regulation of apoptotic process	4.3026	2.71628e-07	2.01667e-05	50507	NOX4	down
GO:0043065	positive regulation of apoptotic process	4.3026	2.71628e-07	2.01667e-05	9833	MELK	down
GO:0043065	positive regulation of apoptotic process	4.3026	2.71628e-07	2.01667e-05	5074	PAWR	down
GO:0043065	positive regulation of apoptotic process	4.3026	2.71628e-07	2.01667e-05	581	BAX	down
GO:0043065	positive regulation of apoptotic process	4.3026	2.71628e-07	2.01667e-05	5366	PMAIP1	down
GO:0043065	positive regulation of apoptotic process	4.3026	2.71628e-07	2.01667e-05	708	C1QBP	down
GO:0043065	positive regulation of apoptotic process	4.3026	2.71628e-07	2.01667e-05	8717	TRADD	down
GO:0043065	positive regulation of apoptotic process	4.3026	2.71628e-07	2.01667e-05	8061	FOSL1	down
GO:0043065	positive regulation of apoptotic process	4.3026	2.71628e-07	2.01667e-05	6714	SRC	down
GO:0000122	negative regulation of transcription from RNA polymerase II promoter	2.90257	3.09594e-07	2.21725e-05	4321	MMP12	down
GO:0000122	negative regulation of transcription from RNA polymerase II promoter	2.90257	3.09594e-07	2.21725e-05	8531	YBX3	down
GO:0000122	negative regulation of transcription from RNA polymerase II promoter	2.90257	3.09594e-07	2.21725e-05	2305	FOXM1	down
GO:0000122	negative regulation of transcription from RNA polymerase II promoter	2.90257	3.09594e-07	2.21725e-05	6208	RPS14	down
GO:0000122	negative regulation of transcription from RNA polymerase II promoter	2.90257	3.09594e-07	2.21725e-05	8819	SAP30	down
GO:0000122	negative regulation of transcription from RNA polymerase II promoter	2.90257	3.09594e-07	2.21725e-05	79733	E2F8	down
GO:0000122	negative regulation of transcription from RNA polymerase II promoter	2.90257	3.09594e-07	2.21725e-05	81857	MED25	down
GO:0000122	negative regulation of transcription from RNA polymerase II promoter	2.90257	3.09594e-07	2.21725e-05	3068	HDGF	down
GO:0000122	negative regulation of transcription from RNA polymerase II promoter	2.90257	3.09594e-07	2.21725e-05	4609	MYC	down
GO:0000122	negative regulation of transcription from RNA polymerase II promoter	2.90257	3.09594e-07	2.21725e-05	5347	PLK1	down
GO:0000122	negative regulation of transcription from RNA polymerase II promoter	2.90257	3.09594e-07	2.21725e-05	3169	FOXA1	down
GO:0000122	negative regulation of transcription from RNA polymerase II promoter	2.90257	3.09594e-07	2.21725e-05	25855	BRMS1	down
GO:0000122	negative regulation of transcription from RNA polymerase II promoter	2.90257	3.09594e-07	2.21725e-05	144455	E2F7	down
GO:0000122	negative regulation of transcription from RNA polymerase II promoter	2.90257	3.09594e-07	2.21725e-05	84934	RITA1	down
GO:0000122	negative regulation of transcription from RNA polymerase II promoter	2.90257	3.09594e-07	2.21725e-05	2063	NR2F6	down
GO:0000122	negative regulation of transcription from RNA polymerase II promoter	2.90257	3.09594e-07	2.21725e-05	93986	FOXP2	down
GO:0000122	negative regulation of transcription from RNA polymerase II promoter	2.90257	3.09594e-07	2.21725e-05	11171	STRAP	down
GO:0000122	negative regulation of transcription from RNA polymerase II promoter	2.90257	3.09594e-07	2.21725e-05	56676	ASCL3	down
GO:0000122	negative regulation of transcription from RNA polymerase II promoter	2.90257	3.09594e-07	2.21725e-05	190	NR0B1	down
GO:0000122	negative regulation of transcription from RNA polymerase II promoter	2.90257	3.09594e-07	2.21725e-05	25803	SPDEF	down
GO:0000122	negative regulation of transcription from RNA polymerase II promoter	2.90257	3.09594e-07	2.21725e-05	9349	RPL23	down
GO:0000122	negative regulation of transcription from RNA polymerase II promoter	2.90257	3.09594e-07	2.21725e-05	5074	PAWR	down
GO:0000122	negative regulation of transcription from RNA polymerase II promoter	2.90257	3.09594e-07	2.21725e-05	708	C1QBP	down
GO:0000122	negative regulation of transcription from RNA polymerase II promoter	2.90257	3.09594e-07	2.21725e-05	79723	SUV39H2	down
GO:0000122	negative regulation of transcription from RNA polymerase II promoter	2.90257	3.09594e-07	2.21725e-05	6615	SNAI1	down
GO:0000122	negative regulation of transcription from RNA polymerase II promoter	2.90257	3.09594e-07	2.21725e-05	8878	SQSTM1	down
GO:0000122	negative regulation of transcription from RNA polymerase II promoter	2.90257	3.09594e-07	2.21725e-05	7020	TFAP2A	down
GO:0000122	negative regulation of transcription from RNA polymerase II promoter	2.90257	3.09594e-07	2.21725e-05	6839	SUV39H1	down
GO:0000122	negative regulation of transcription from RNA polymerase II promoter	2.90257	3.09594e-07	2.21725e-05	9212	AURKB	down
GO:0000122	negative regulation of transcription from RNA polymerase II promoter	2.90257	3.09594e-07	2.21725e-05	10155	TRIM28	down
GO:0000122	negative regulation of transcription from RNA polymerase II promoter	2.90257	3.09594e-07	2.21725e-05	6720	SREBF1	down
GO:0000122	negative regulation of transcription from RNA polymerase II promoter	2.90257	3.09594e-07	2.21725e-05	9241	NOG	down
GO:0000122	negative regulation of transcription from RNA polymerase II promoter	2.90257	3.09594e-07	2.21725e-05	283248	RCOR2	down
GO:0071456	cellular response to hypoxia	7.1448	1.7987e-06	9.95499e-05	6714	SRC	down
GO:0071456	cellular response to hypoxia	7.1448	1.7987e-06	9.95499e-05	8614	STC2	down
GO:0071456	cellular response to hypoxia	7.1448	1.7987e-06	9.95499e-05	79723	SUV39H2	down
GO:0071456	cellular response to hypoxia	7.1448	1.7987e-06	9.95499e-05	5230	PGK1	down
GO:0071456	cellular response to hypoxia	7.1448	1.7987e-06	9.95499e-05	3654	IRAK1	down
GO:0071456	cellular response to hypoxia	7.1448	1.7987e-06	9.95499e-05	891	CCNB1	down
GO:0071456	cellular response to hypoxia	7.1448	1.7987e-06	9.95499e-05	5366	PMAIP1	down
GO:0071456	cellular response to hypoxia	7.1448	1.7987e-06	9.95499e-05	4609	MYC	down
GO:0071456	cellular response to hypoxia	7.1448	1.7987e-06	9.95499e-05	29923	HILPDA	down
GO:0071456	cellular response to hypoxia	7.1448	1.7987e-06	9.95499e-05	6839	SUV39H1	down
GO:0071456	cellular response to hypoxia	7.1448	1.7987e-06	9.95499e-05	6781	STC1	down
GO:0006357	regulation of transcription from RNA polymerase II promoter	3.21059	1.87189e-06	0.000101751	56938	ARNTL2	down
GO:0006357	regulation of transcription from RNA polymerase II promoter	3.21059	1.87189e-06	0.000101751	7005	TEAD3	down
GO:0006357	regulation of transcription from RNA polymerase II promoter	3.21059	1.87189e-06	0.000101751	10856	RUVBL2	down
GO:0006357	regulation of transcription from RNA polymerase II promoter	3.21059	1.87189e-06	0.000101751	6598	SMARCB1	down
GO:0006357	regulation of transcription from RNA polymerase II promoter	3.21059	1.87189e-06	0.000101751	22809	ATF5	down
GO:0006357	regulation of transcription from RNA polymerase II promoter	3.21059	1.87189e-06	0.000101751	56676	ASCL3	down
GO:0006357	regulation of transcription from RNA polymerase II promoter	3.21059	1.87189e-06	0.000101751	10553	HTATIP2	down
GO:0006357	regulation of transcription from RNA polymerase II promoter	3.21059	1.87189e-06	0.000101751	55809	TRERF1	down
GO:0006357	regulation of transcription from RNA polymerase II promoter	3.21059	1.87189e-06	0.000101751	2305	FOXM1	down
GO:0006357	regulation of transcription from RNA polymerase II promoter	3.21059	1.87189e-06	0.000101751	25803	SPDEF	down
GO:0006357	regulation of transcription from RNA polymerase II promoter	3.21059	1.87189e-06	0.000101751	4609	MYC	down
GO:0006357	regulation of transcription from RNA polymerase II promoter	3.21059	1.87189e-06	0.000101751	8896	BUD31	down
GO:0006357	regulation of transcription from RNA polymerase II promoter	3.21059	1.87189e-06	0.000101751	80320	SP6	down
GO:0006357	regulation of transcription from RNA polymerase II promoter	3.21059	1.87189e-06	0.000101751	6720	SREBF1	down
GO:0006357	regulation of transcription from RNA polymerase II promoter	3.21059	1.87189e-06	0.000101751	672	BRCA1	down
GO:0006357	regulation of transcription from RNA polymerase II promoter	3.21059	1.87189e-06	0.000101751	283248	RCOR2	down
GO:0006357	regulation of transcription from RNA polymerase II promoter	3.21059	1.87189e-06	0.000101751	2355	FOSL2	down
GO:0006357	regulation of transcription from RNA polymerase II promoter	3.21059	1.87189e-06	0.000101751	1164	CKS2	down
GO:0006357	regulation of transcription from RNA polymerase II promoter	3.21059	1.87189e-06	0.000101751	93986	FOXP2	down
GO:0006357	regulation of transcription from RNA polymerase II promoter	3.21059	1.87189e-06	0.000101751	7020	TFAP2A	down
GO:0006357	regulation of transcription from RNA polymerase II promoter	3.21059	1.87189e-06	0.000101751	3174	HNF4G	down
GO:0006357	regulation of transcription from RNA polymerase II promoter	3.21059	1.87189e-06	0.000101751	3169	FOXA1	down
GO:0006357	regulation of transcription from RNA polymerase II promoter	3.21059	1.87189e-06	0.000101751	8607	RUVBL1	down
GO:0006357	regulation of transcription from RNA polymerase II promoter	3.21059	1.87189e-06	0.000101751	7290	HIRA	down
GO:0006357	regulation of transcription from RNA polymerase II promoter	3.21059	1.87189e-06	0.000101751	8061	FOSL1	down
GO:0006367	transcription initiation from RNA polymerase II promoter	5.4885	3.58044e-06	0.000162669	6881	TAF10	down
GO:0006367	transcription initiation from RNA polymerase II promoter	5.4885	3.58044e-06	0.000162669	29982	NRBF2	down
GO:0006367	transcription initiation from RNA polymerase II promoter	5.4885	3.58044e-06	0.000162669	6878	TAF6	down
GO:0006367	transcription initiation from RNA polymerase II promoter	5.4885	3.58044e-06	0.000162669	10155	TRIM28	down
GO:0006367	transcription initiation from RNA polymerase II promoter	5.4885	3.58044e-06	0.000162669	5438	POLR2I	down
GO:0006367	transcription initiation from RNA polymerase II promoter	5.4885	3.58044e-06	0.000162669	581	BAX	down
GO:0006367	transcription initiation from RNA polymerase II promoter	5.4885	3.58044e-06	0.000162669	891	CCNB1	down
GO:0006367	transcription initiation from RNA polymerase II promoter	5.4885	3.58044e-06	0.000162669	190	NR0B1	down
GO:0006367	transcription initiation from RNA polymerase II promoter	5.4885	3.58044e-06	0.000162669	3174	HNF4G	down
GO:0006367	transcription initiation from RNA polymerase II promoter	5.4885	3.58044e-06	0.000162669	2063	NR2F6	down
GO:0006367	transcription initiation from RNA polymerase II promoter	5.4885	3.58044e-06	0.000162669	81857	MED25	down
GO:0006367	transcription initiation from RNA polymerase II promoter	5.4885	3.58044e-06	0.000162669	7005	TEAD3	down
GO:0006367	transcription initiation from RNA polymerase II promoter	5.4885	3.58044e-06	0.000162669	1022	CDK7	down
GO:0015031	protein transport	3.6566	6.69607e-06	0.000279217	55054	ATG16L1	down
GO:0015031	protein transport	3.6566	6.69607e-06	0.000279217	81876	RAB1B	down
GO:0015031	protein transport	3.6566	6.69607e-06	0.000279217	55048	VPS37C	down
GO:0015031	protein transport	3.6566	6.69607e-06	0.000279217	81930	KIF18A	down
GO:0015031	protein transport	3.6566	6.69607e-06	0.000279217	57132	CHMP1B	down
GO:0015031	protein transport	3.6566	6.69607e-06	0.000279217	9961	MVP	down
GO:0015031	protein transport	3.6566	6.69607e-06	0.000279217	4645	MYO5B	down
GO:0015031	protein transport	3.6566	6.69607e-06	0.000279217	10897	YIF1A	down
GO:0015031	protein transport	3.6566	6.69607e-06	0.000279217	11316	COPE	down
GO:0015031	protein transport	3.6566	6.69607e-06	0.000279217	9600	PITPNM1	down
GO:0015031	protein transport	3.6566	6.69607e-06	0.000279217	7251	TSG101	down
GO:0015031	protein transport	3.6566	6.69607e-06	0.000279217	689	BTF3	down
GO:0015031	protein transport	3.6566	6.69607e-06	0.000279217	1894	ECT2	down
GO:0015031	protein transport	3.6566	6.69607e-06	0.000279217	80199	FUZ	down
GO:0015031	protein transport	3.6566	6.69607e-06	0.000279217	79711	IPO4	down
GO:0015031	protein transport	3.6566	6.69607e-06	0.000279217	113178	SCAMP4	down
GO:0015031	protein transport	3.6566	6.69607e-06	0.000279217	93343	MVB12A	down
GO:0015031	protein transport	3.6566	6.69607e-06	0.000279217	10807	SDCCAG3	down
GO:0015031	protein transport	3.6566	6.69607e-06	0.000279217	5865	RAB3B	down
GO:0006457	protein folding	4.64635	2.28322e-05	0.000704447	5768	QSOX1	down
GO:0006457	protein folding	4.64635	2.28322e-05	0.000704447	2288	FKBP4	down
GO:0006457	protein folding	4.64635	2.28322e-05	0.000704447	3326	HSP90AB1	down
GO:0006457	protein folding	4.64635	2.28322e-05	0.000704447	23640	HSPBP1	down
GO:0006457	protein folding	4.64635	2.28322e-05	0.000704447	9531	BAG3	down
GO:0006457	protein folding	4.64635	2.28322e-05	0.000704447	7203	CCT3	down
GO:0006457	protein folding	4.64635	2.28322e-05	0.000704447	10963	STIP1	down
GO:0006457	protein folding	4.64635	2.28322e-05	0.000704447	9526	MPDU1	down
GO:0006457	protein folding	4.64635	2.28322e-05	0.000704447	10105	PPIF	down
GO:0006457	protein folding	4.64635	2.28322e-05	0.000704447	10953	TOMM34	down
GO:0006457	protein folding	4.64635	2.28322e-05	0.000704447	22948	CCT5	down
GO:0006457	protein folding	4.64635	2.28322e-05	0.000704447	2783	GNB2	down
GO:0006457	protein folding	4.64635	2.28322e-05	0.000704447	10856	RUVBL2	down
GO:0016567	protein ubiquitination	3.05068	3.29941e-05	0.000947491	25827	FBXL2	down
GO:0016567	protein ubiquitination	3.05068	3.29941e-05	0.000947491	147040	KCTD11	down
GO:0016567	protein ubiquitination	3.05068	3.29941e-05	0.000947491	1642	DDB1	down
GO:0016567	protein ubiquitination	3.05068	3.29941e-05	0.000947491	197370	NSMCE1	down
GO:0016567	protein ubiquitination	3.05068	3.29941e-05	0.000947491	7317	UBA1	down
GO:0016567	protein ubiquitination	3.05068	3.29941e-05	0.000947491	5111	PCNA	down
GO:0016567	protein ubiquitination	3.05068	3.29941e-05	0.000947491	672	BRCA1	down
GO:0016567	protein ubiquitination	3.05068	3.29941e-05	0.000947491	5347	PLK1	down
GO:0016567	protein ubiquitination	3.05068	3.29941e-05	0.000947491	997	CDC34	down
GO:0016567	protein ubiquitination	3.05068	3.29941e-05	0.000947491	11065	UBE2C	down
GO:0016567	protein ubiquitination	3.05068	3.29941e-05	0.000947491	8341	HIST1H2BN	down
GO:0016567	protein ubiquitination	3.05068	3.29941e-05	0.000947491	29089	UBE2T	down
GO:0016567	protein ubiquitination	3.05068	3.29941e-05	0.000947491	10155	TRIM28	down
GO:0016567	protein ubiquitination	3.05068	3.29941e-05	0.000947491	84231	TRAF7	down
GO:0016567	protein ubiquitination	3.05068	3.29941e-05	0.000947491	79754	ASB13	down
GO:0016567	protein ubiquitination	3.05068	3.29941e-05	0.000947491	55159	RFWD3	down
GO:0016567	protein ubiquitination	3.05068	3.29941e-05	0.000947491	11074	TRIM31	down
GO:0016567	protein ubiquitination	3.05068	3.29941e-05	0.000947491	23624	CBLC	down
GO:0016567	protein ubiquitination	3.05068	3.29941e-05	0.000947491	114907	FBXO32	down
GO:0016567	protein ubiquitination	3.05068	3.29941e-05	0.000947491	54461	FBXW5	down
GO:0016567	protein ubiquitination	3.05068	3.29941e-05	0.000947491	57154	SMURF1	down
GO:0006886	intracellular protein transport	3.54365	6.37671e-05	0.00160419	113622	ADPRHL1	down
GO:0006886	intracellular protein transport	3.54365	6.37671e-05	0.00160419	81876	RAB1B	down
GO:0006886	intracellular protein transport	3.54365	6.37671e-05	0.00160419	1175	AP2S1	down
GO:0006886	intracellular protein transport	3.54365	6.37671e-05	0.00160419	10483	SEC23B	down
GO:0006886	intracellular protein transport	3.54365	6.37671e-05	0.00160419	64792	IFT22	down
GO:0006886	intracellular protein transport	3.54365	6.37671e-05	0.00160419	1174	AP1S1	down
GO:0006886	intracellular protein transport	3.54365	6.37671e-05	0.00160419	6804	STX1A	down
GO:0006886	intracellular protein transport	3.54365	6.37671e-05	0.00160419	10134	BCAP31	down
GO:0006886	intracellular protein transport	3.54365	6.37671e-05	0.00160419	5865	RAB3B	down
GO:0006886	intracellular protein transport	3.54365	6.37671e-05	0.00160419	125058	TBC1D16	down
GO:0006886	intracellular protein transport	3.54365	6.37671e-05	0.00160419	27352	SGSM3	down
GO:0006886	intracellular protein transport	3.54365	6.37671e-05	0.00160419	2017	CTTN	down
GO:0006886	intracellular protein transport	3.54365	6.37671e-05	0.00160419	9179	AP4M1	down
GO:0006886	intracellular protein transport	3.54365	6.37671e-05	0.00160419	146923	RUNDC1	down
GO:0006886	intracellular protein transport	3.54365	6.37671e-05	0.00160419	23647	ARFIP2	down
GO:0006886	intracellular protein transport	3.54365	6.37671e-05	0.00160419	1020	CDK5	down
GO:0030335	positive regulation of cell migration	3.99494	0.000461927	0.00774743	286077	FAM83H	down
GO:0030335	positive regulation of cell migration	3.99494	0.000461927	0.00774743	8660	IRS2	down
GO:0030335	positive regulation of cell migration	3.99494	0.000461927	0.00774743	51512	GTSE1	down
GO:0030335	positive regulation of cell migration	3.99494	0.000461927	0.00774743	3918	LAMC2	down
GO:0030335	positive regulation of cell migration	3.99494	0.000461927	0.00774743	7130	TNFAIP6	down
GO:0030335	positive regulation of cell migration	3.99494	0.000461927	0.00774743	6354	CCL7	down
GO:0030335	positive regulation of cell migration	3.99494	0.000461927	0.00774743	6369	CCL24	down
GO:0030335	positive regulation of cell migration	3.99494	0.000461927	0.00774743	57715	SEMA4G	down
GO:0030335	positive regulation of cell migration	3.99494	0.000461927	0.00774743	6615	SNAI1	down
GO:0030335	positive regulation of cell migration	3.99494	0.000461927	0.00774743	10509	SEMA4B	down
GO:0030335	positive regulation of cell migration	3.99494	0.000461927	0.00774743	29984	RHOD	down
GO:0002479	antigen processing and presentation of exogenous peptide antigen via MHC class I, TAP-dependent	6.30474	0.000504427	0.00834497	5691	PSMB3	down
GO:0002479	antigen processing and presentation of exogenous peptide antigen via MHC class I, TAP-dependent	6.30474	0.000504427	0.00834497	5686	PSMA5	down
GO:0002479	antigen processing and presentation of exogenous peptide antigen via MHC class I, TAP-dependent	6.30474	0.000504427	0.00834497	5695	PSMB7	down
GO:0002479	antigen processing and presentation of exogenous peptide antigen via MHC class I, TAP-dependent	6.30474	0.000504427	0.00834497	5693	PSMB5	down
GO:0002479	antigen processing and presentation of exogenous peptide antigen via MHC class I, TAP-dependent	6.30474	0.000504427	0.00834497	5715	PSMD9	down
GO:0002479	antigen processing and presentation of exogenous peptide antigen via MHC class I, TAP-dependent	6.30474	0.000504427	0.00834497	10197	PSME3	down
GO:0002479	antigen processing and presentation of exogenous peptide antigen via MHC class I, TAP-dependent	6.30474	0.000504427	0.00834497	5694	PSMB6	down
GO:0055085	transmembrane transport	3.15237	0.000726752	0.0105848	5694	PSMB6	down
GO:0055085	transmembrane transport	3.15237	0.000726752	0.0105848	5686	PSMA5	down
GO:0055085	transmembrane transport	3.15237	0.000726752	0.0105848	5715	PSMD9	down
GO:0055085	transmembrane transport	3.15237	0.000726752	0.0105848	5695	PSMB7	down
GO:0055085	transmembrane transport	3.15237	0.000726752	0.0105848	10058	ABCB6	down
GO:0055085	transmembrane transport	3.15237	0.000726752	0.0105848	10227	MFSD10	down
GO:0055085	transmembrane transport	3.15237	0.000726752	0.0105848	2707	GJB3	down
GO:0055085	transmembrane transport	3.15237	0.000726752	0.0105848	5693	PSMB5	down
GO:0055085	transmembrane transport	3.15237	0.000726752	0.0105848	10197	PSME3	down
GO:0055085	transmembrane transport	3.15237	0.000726752	0.0105848	4948	OCA2	down
GO:0055085	transmembrane transport	3.15237	0.000726752	0.0105848	1244	ABCC2	down
GO:0055085	transmembrane transport	3.15237	0.000726752	0.0105848	5691	PSMB3	down
GO:0055085	transmembrane transport	3.15237	0.000726752	0.0105848	51629	SLC25A39	down
GO:0055085	transmembrane transport	3.15237	0.000726752	0.0105848	201232	SLC16A13	down
GO:0000045	autophagosome assembly	6.98801	0.000870331	0.0117938	60673	ATG101	down
GO:0000045	autophagosome assembly	6.98801	0.000870331	0.0117938	81876	RAB1B	down
GO:0000045	autophagosome assembly	6.98801	0.000870331	0.0117938	55054	ATG16L1	down
GO:0000045	autophagosome assembly	6.98801	0.000870331	0.0117938	58476	TP53INP2	down
GO:0000045	autophagosome assembly	6.98801	0.000870331	0.0117938	285973	ATG9B	down
GO:0000045	autophagosome assembly	6.98801	0.000870331	0.0117938	84557	MAP1LC3A	down
GO:0050821	protein stabilization	3.9223	0.00216151	0.0243691	9349	RPL23	down
GO:0050821	protein stabilization	3.9223	0.00216151	0.0243691	7203	CCT3	down
GO:0050821	protein stabilization	3.9223	0.00216151	0.0243691	9531	BAG3	down
GO:0050821	protein stabilization	3.9223	0.00216151	0.0243691	1022	CDK7	down
GO:0050821	protein stabilization	3.9223	0.00216151	0.0243691	22948	CCT5	down
GO:0050821	protein stabilization	3.9223	0.00216151	0.0243691	3304	HSPA1B	down
GO:0050821	protein stabilization	3.9223	0.00216151	0.0243691	3326	HSP90AB1	down
GO:0050821	protein stabilization	3.9223	0.00216151	0.0243691	51512	GTSE1	down
GO:0050821	protein stabilization	3.9223	0.00216151	0.0243691	23560	GTPBP4	down
GO:0008360	regulation of cell shape	3.82363	0.00259659	0.0259354	29984	RHOD	down
GO:0008360	regulation of cell shape	3.82363	0.00259659	0.0259354	57464	STRIP2	down
GO:0008360	regulation of cell shape	3.82363	0.00259659	0.0259354	171177	RHOV	down
GO:0008360	regulation of cell shape	3.82363	0.00259659	0.0259354	6369	CCL24	down
GO:0008360	regulation of cell shape	3.82363	0.00259659	0.0259354	1454	CSNK1E	down
GO:0008360	regulation of cell shape	3.82363	0.00259659	0.0259354	226	ALDOA	down
GO:0008360	regulation of cell shape	3.82363	0.00259659	0.0259354	27289	RND1	down
GO:0008360	regulation of cell shape	3.82363	0.00259659	0.0259354	390	RND3	down
GO:0008360	regulation of cell shape	3.82363	0.00259659	0.0259354	6354	CCL7	down
GO:0006493	protein O-linked glycosylation	6.49527	0.0041113	0.0370918	79369	B3GNT4	down
GO:0006493	protein O-linked glycosylation	6.49527	0.0041113	0.0370918	10331	B3GNT3	down
GO:0006493	protein O-linked glycosylation	6.49527	0.0041113	0.0370918	84002	B3GNT5	down
GO:0006493	protein O-linked glycosylation	6.49527	0.0041113	0.0370918	192134	B3GNT6	down
GO:0006493	protein O-linked glycosylation	6.49527	0.0041113	0.0370918	10317	B3GALT5	down
GO:0008286	insulin receptor signaling pathway	5.13044	0.00460005	0.0405871	6720	SREBF1	down
GO:0008286	insulin receptor signaling pathway	5.13044	0.00460005	0.0405871	8660	IRS2	down
GO:0008286	insulin receptor signaling pathway	5.13044	0.00460005	0.0405871	10135	NAMPT	down
GO:0008286	insulin receptor signaling pathway	5.13044	0.00460005	0.0405871	50617	ATP6V0A4	down
GO:0008286	insulin receptor signaling pathway	5.13044	0.00460005	0.0405871	55971	BAIAP2L1	down
GO:0008286	insulin receptor signaling pathway	5.13044	0.00460005	0.0405871	80115	BAIAP2L2	down

## Sheet: Intersection of genes
gene_name
PAX9
MYB
HMGB2
HOXA1
HOXB3
SMAD1
AUTS2
CDON
ZNF750
GRHL2
PLAG1
PROX1
RFX3
SIX1
ATRX
ESRRG
XBP1
TEAD2
LDB1
SIX2
PATZ1
SOX2
SOX4
HIST1H1E
HIST1H1B
CRYM
HIST1H1C
TSHZ2
BCL11A
KLF16
ID3
EDNRB
BMP2
EDN1
MITF
NR3C1
PPARG
PPARD
TAF7
MLX
KLF11
PLK3
IKZF5
SATB2
MOSPD1
HEXIM1
FOSL2
IL1A
ATF6
RGCC
KPNA6
FSTL3
HEXB
PBX2
PIK3R1
NDN
NFATC2
NFATC3
NFIX
NFYC
PBX3
PEG3
KAT2B
PLA2G1B
PLAGL1
ARID4A
RORA
SMARCA2
STAT4
TCF4
TCF21
KLF10
TLR3
SKAP1
HYAL2
TET1
LDB2
ARHGEF2
NCOA7
CREBRF
MEF2A
MEF2C
MEOX2
ACVRL1
ADRB2
AHR
ARNT
ARRB1
BMP5
BMPR2
CCNH
ATF6B
ZEB2
ADIRF
KDM6B
CAMTA1
ZFPM2
DDX58
SLC40A1
TAF9B
PID1
ASH1L
ZNF649
NR5A2
MYOCD
ID4
IGF1
HOXA5
S1PR1
ELK4
ENG
EPAS1
ERG
ETV1
ETV5
FGF10
FLI1
HLF
GABPA
DCN
EBF1
HGF
RYBP
HMBOX1
ZBTB20
PRDM5
HMG20A
CD36
KANK2
DDX5
ZNF589
FNIP1
TXNIP
KLF8
KLF12
SP100
ZNF366
ATF7IP
RCOR3
BACH2
PDE2A
GATAD2B
ZNF431
BCL6B
TBX2
CGGBP1
ZNF136
PER3
LRRFIP1
RPL23
MMP12
MAFG
JUP
MORF4L2
GREM1
NAMPT
TRIM28
IRF6
NOG
TEAD3
SBNO2
FOXA1
OVOL2
MYC
SMARCB1
PPRC1
MAFF
ATF5
HSPH1
FOSL1
HNF4G
ARNTL2
CREB3
E2F8
RUVBL2
TFAP2A
SPDEF
PITX1
H2AFZ
SQSTM1
C1orf61
ZNF24
BRCA1
MED25
CDK7
SREBF1
FOXM1
E2F4
ZC3H12A
SSBP4
E2F7
YBX3
RPS14
SAP30
HDGF
iRF6
BRMS1
RITA1
NR2F6
FOXP2
STRAP
ASCL3
NR0B1
PAWR
C1QBP
SUV39H2
SNAI1
SUV39H1
AURKB
RCOR2
