# Supplementary material for: Integrated analysis of long non-coding RNAs and mRNA profiles reveals potential sex-dependent biomarkers of bevacizumab/erlotinib response in advanced lung cancer
Source: PLoS One. 2020 Oct 19;15(10):e0240633. doi: 10.1371/journal.pone.0240633 (PMC7571718; doi:10.1371/journal.pone.0240633)
Supplement: S8 Table — (XLSX) [file pone.0240633.s009.xlsx]

## Sheet: Intersection of pathways
path_id	path_name	path_diffgene_count(Biopsy-Female)	path_gene_count(Biopsy-Female)	enrichment(Biopsy-Female)	pvalue(Biopsy-Female)	FDR(Biopsy-Female)	path_diffgene_count(Biopsy-Male)	path_gene_count(Biopsy-Male)	enrichment(Biopsy-Male)	pvalue(Biopsy-Male)	FDR(Biopsy-Male)	Pathway_style
01100	Metabolic pathways	47	1272	2.59559	1.92551e-08	3.49159e-07	17	1272	4.51911	1.14338e-06	3.60166e-05	up
05202	Transcriptional misregulation in cancer	15	186	5.66504	3.52456e-07	3.9945e-06	10	186	18.1793	1.08002e-09	4.53609e-08	上调基因显著性Pathway
05203	Viral carcinogenesis	11	201	3.84433	0.000650678	0.00224031	6	201	10.0936	0.000129618	0.00326637	上调基因显著性Pathway
05034	Alcoholism	10	180	3.90258	0.0011312	0.00357773	14	180	26.2994	1.55172e-15	9.77585e-14	上调基因显著性Pathway
01100	Metabolic pathways	86	1272	4.56711	6.79099e-31	1.87431e-28	35	1272	5.45303	2.52461e-15	5.22595e-13	down
00230	Purine metabolism	15	175	5.79007	2.60668e-07	6.20022e-06	5	175	5.66225	0.00813323	0.0443047	下调基因显著性Pathway
00520	Amino sugar and nucleotide sugar metabolism	8	48	11.2585	1.99914e-06	3.94116e-05	3	48	12.3862	0.00743963	0.0432823	下调基因显著性Pathway
05200	Pathways in cancer	20	395	3.42029	9.9748e-06	0.000172065	12	395	6.02062	4.01236e-06	0.000166112	下调基因显著性Pathway
03050	Proteasome	7	45	10.5079	1.69296e-05	0.000245925	3	45	13.2119	0.00617204	0.0399254	下调基因显著性Pathway
04217	Necroptosis	12	164	4.94274	2.76819e-05	0.00038201	5	164	6.04204	0.00612388	0.0399254	下调基因显著性Pathway
04144	Endocytosis	14	244	3.87587	7.97377e-05	0.000880304	8	244	6.49767	0.000152109	0.00314866	下调基因显著性Pathway
03008	Ribosome biogenesis in eukaryotes	9	106	5.73544	0.000119805	0.00127178	4	106	7.47845	0.00843265	0.0447579	下调基因显著性Pathway
04530	Tight junction	11	170	4.37093	0.000206322	0.00210906	5	170	5.82879	0.00716808	0.0432823	下调基因显著性Pathway
05222	Small cell lung cancer	8	93	5.81082	0.000300654	0.00296359	4	93	8.52382	0.00521609	0.0372321	下调基因显著性Pathway
04140	Autophagy - animal	9	128	4.74966	0.000521531	0.0044982	5	128	7.74136	0.00201847	0.0185376	下调基因显著性Pathway
04141	Protein processing in endoplasmic reticulum	10	166	4.06932	0.000804048	0.00599776	10	166	11.9385	6.12375e-08	3.16904e-06	下调基因显著性Pathway
04151	PI3K-Akt signaling pathway	14	342	2.76524	0.00269073	0.0165032	7	342	4.05629	0.00756455	0.0432823	下调基因显著性Pathway
00500	Starch and sucrose metabolism	4	36	7.50564	0.00771324	0.0357265	3	36	16.5149	0.00321134	0.0255672	下调基因显著性Pathway

## Sheet: Genes of males in the pathway
path_id	path_name	enrichment	pvalue	FDR	gene_id	gene_name	Pathway_style
05034	Alcoholism	26.2994	1.55172e-15	9.77585e-14	8350	HIST1H3A	up
05034	Alcoholism	26.2994	1.55172e-15	9.77585e-14	8352	HIST1H3C	up
05034	Alcoholism	26.2994	1.55172e-15	9.77585e-14	8354	HIST1H3I	up
05034	Alcoholism	26.2994	1.55172e-15	9.77585e-14	8356	HIST1H3J	up
05034	Alcoholism	26.2994	1.55172e-15	9.77585e-14	8358	HIST1H3B	up
05034	Alcoholism	26.2994	1.55172e-15	9.77585e-14	8359	HIST1H4A	up
05034	Alcoholism	26.2994	1.55172e-15	9.77585e-14	8360	HIST1H4D	up
05034	Alcoholism	26.2994	1.55172e-15	9.77585e-14	8364	HIST1H4C	up
05034	Alcoholism	26.2994	1.55172e-15	9.77585e-14	8366	HIST1H4B	up
05034	Alcoholism	26.2994	1.55172e-15	9.77585e-14	3014	H2AFX	up
05034	Alcoholism	26.2994	1.55172e-15	9.77585e-14	8336	HIST1H2AM	up
05034	Alcoholism	26.2994	1.55172e-15	9.77585e-14	8342	HIST1H2BM	up
05034	Alcoholism	26.2994	1.55172e-15	9.77585e-14	8347	HIST1H2BC	up
05034	Alcoholism	26.2994	1.55172e-15	9.77585e-14	8969	HIST1H2AG	up
05202	Transcriptional misregulation in cancer	18.1793	1.08002e-09	4.53609e-08	8358	HIST1H3B	up
05202	Transcriptional misregulation in cancer	18.1793	1.08002e-09	4.53609e-08	8861	LDB1	up
05202	Transcriptional misregulation in cancer	18.1793	1.08002e-09	4.53609e-08	4086	SMAD1	up
05202	Transcriptional misregulation in cancer	18.1793	1.08002e-09	4.53609e-08	6495	SIX1	up
05202	Transcriptional misregulation in cancer	18.1793	1.08002e-09	4.53609e-08	8842	PROM1	up
05202	Transcriptional misregulation in cancer	18.1793	1.08002e-09	4.53609e-08	2530	FUT8	up
05202	Transcriptional misregulation in cancer	18.1793	1.08002e-09	4.53609e-08	8354	HIST1H3I	up
05202	Transcriptional misregulation in cancer	18.1793	1.08002e-09	4.53609e-08	8356	HIST1H3J	up
05202	Transcriptional misregulation in cancer	18.1793	1.08002e-09	4.53609e-08	8352	HIST1H3C	up
05202	Transcriptional misregulation in cancer	18.1793	1.08002e-09	4.53609e-08	8350	HIST1H3A	up
01100	Metabolic pathways	4.51911	1.14338e-06	3.60166e-05	2530	FUT8	up
01100	Metabolic pathways	4.51911	1.14338e-06	3.60166e-05	220	ALDH1A3	up
01100	Metabolic pathways	4.51911	1.14338e-06	3.60166e-05	23236	PLCB1	up
01100	Metabolic pathways	4.51911	1.14338e-06	3.60166e-05	1119	CHKA	up
01100	Metabolic pathways	4.51911	1.14338e-06	3.60166e-05	9487	PIGL	up
01100	Metabolic pathways	4.51911	1.14338e-06	3.60166e-05	3418	IDH2	up
01100	Metabolic pathways	4.51911	1.14338e-06	3.60166e-05	4723	NDUFV1	up
01100	Metabolic pathways	4.51911	1.14338e-06	3.60166e-05	11226	GALNT6	up
01100	Metabolic pathways	4.51911	1.14338e-06	3.60166e-05	2571	GAD1	up
01100	Metabolic pathways	4.51911	1.14338e-06	3.60166e-05	56474	CTPS2	up
01100	Metabolic pathways	4.51911	1.14338e-06	3.60166e-05	7108	TM7SF2	up
01100	Metabolic pathways	4.51911	1.14338e-06	3.60166e-05	79603	CERS4	up
01100	Metabolic pathways	4.51911	1.14338e-06	3.60166e-05	5169	ENPP3	up
01100	Metabolic pathways	4.51911	1.14338e-06	3.60166e-05	8821	INPP4B	up
01100	Metabolic pathways	4.51911	1.14338e-06	3.60166e-05	79623	GALNT14	up
01100	Metabolic pathways	4.51911	1.14338e-06	3.60166e-05	51477	ISYNA1	up
01100	Metabolic pathways	4.51911	1.14338e-06	3.60166e-05	51079	NDUFA13	up
05203	Viral carcinogenesis	10.0936	0.000129618	0.00326637	8347	HIST1H2BC	up
05203	Viral carcinogenesis	10.0936	0.000129618	0.00326637	8359	HIST1H4A	up
05203	Viral carcinogenesis	10.0936	0.000129618	0.00326637	8364	HIST1H4C	up
05203	Viral carcinogenesis	10.0936	0.000129618	0.00326637	8366	HIST1H4B	up
05203	Viral carcinogenesis	10.0936	0.000129618	0.00326637	8342	HIST1H2BM	up
05203	Viral carcinogenesis	10.0936	0.000129618	0.00326637	8360	HIST1H4D	up
01100	Metabolic pathways	5.45303	2.52461e-15	5.22595e-13	10026	PIGK	down
01100	Metabolic pathways	5.45303	2.52461e-15	5.22595e-13	10195	ALG3	down
01100	Metabolic pathways	5.45303	2.52461e-15	5.22595e-13	102157402	AK6	down
01100	Metabolic pathways	5.45303	2.52461e-15	5.22595e-13	1118	CHIT1	down
01100	Metabolic pathways	5.45303	2.52461e-15	5.22595e-13	2589	GALNT1	down
01100	Metabolic pathways	5.45303	2.52461e-15	5.22595e-13	2720	GLB1	down
01100	Metabolic pathways	5.45303	2.52461e-15	5.22595e-13	2799	GNS	down
01100	Metabolic pathways	5.45303	2.52461e-15	5.22595e-13	29956	CERS2	down
01100	Metabolic pathways	5.45303	2.52461e-15	5.22595e-13	3074	HEXB	down
01100	Metabolic pathways	5.45303	2.52461e-15	5.22595e-13	4144	MAT2A	down
01100	Metabolic pathways	5.45303	2.52461e-15	5.22595e-13	427	ASAH1	down
01100	Metabolic pathways	5.45303	2.52461e-15	5.22595e-13	4338	MOCS2	down
01100	Metabolic pathways	5.45303	2.52461e-15	5.22595e-13	50484	RRM2B	down
01100	Metabolic pathways	5.45303	2.52461e-15	5.22595e-13	51	ACOX1	down
01100	Metabolic pathways	5.45303	2.52461e-15	5.22595e-13	5130	PCYT1A	down
01100	Metabolic pathways	5.45303	2.52461e-15	5.22595e-13	523	ATP6V1A	down
01100	Metabolic pathways	5.45303	2.52461e-15	5.22595e-13	5236	PGM1	down
01100	Metabolic pathways	5.45303	2.52461e-15	5.22595e-13	533	ATP6V0B	down
01100	Metabolic pathways	5.45303	2.52461e-15	5.22595e-13	537	ATP6AP1	down
01100	Metabolic pathways	5.45303	2.52461e-15	5.22595e-13	55361	PI4K2A	down
01100	Metabolic pathways	5.45303	2.52461e-15	5.22595e-13	5538	PPT1	down
01100	Metabolic pathways	5.45303	2.52461e-15	5.22595e-13	55703	POLR3B	down
01100	Metabolic pathways	5.45303	2.52461e-15	5.22595e-13	55790	CSGALNACT1	down
01100	Metabolic pathways	5.45303	2.52461e-15	5.22595e-13	5836	PYGL	down
01100	Metabolic pathways	5.45303	2.52461e-15	5.22595e-13	64768	IPPK	down
01100	Metabolic pathways	5.45303	2.52461e-15	5.22595e-13	6697	SPR	down
01100	Metabolic pathways	5.45303	2.52461e-15	5.22595e-13	84284	NTPCR	down
01100	Metabolic pathways	5.45303	2.52461e-15	5.22595e-13	8560	DEGS1	down
01100	Metabolic pathways	5.45303	2.52461e-15	5.22595e-13	8706	B3GALNT1	down
01100	Metabolic pathways	5.45303	2.52461e-15	5.22595e-13	8974	P4HA2	down
01100	Metabolic pathways	5.45303	2.52461e-15	5.22595e-13	9114	ATP6V0D1	down
01100	Metabolic pathways	5.45303	2.52461e-15	5.22595e-13	92579	G6PC3	down
01100	Metabolic pathways	5.45303	2.52461e-15	5.22595e-13	9562	MINPP1	down
01100	Metabolic pathways	5.45303	2.52461e-15	5.22595e-13	978	CDA	down
01100	Metabolic pathways	5.45303	2.52461e-15	5.22595e-13	9942	XYLB	down
04141	Protein processing in endoplasmic reticulum	11.9385	6.12375e-08	3.16904e-06	55741	EDEM2	down
04141	Protein processing in endoplasmic reticulum	11.9385	6.12375e-08	3.16904e-06	267	AMFR	down
04141	Protein processing in endoplasmic reticulum	11.9385	6.12375e-08	3.16904e-06	3303	HSPA1A	down
04141	Protein processing in endoplasmic reticulum	11.9385	6.12375e-08	3.16904e-06	3309	HSPA5	down
04141	Protein processing in endoplasmic reticulum	11.9385	6.12375e-08	3.16904e-06	56681	SAR1A	down
04141	Protein processing in endoplasmic reticulum	11.9385	6.12375e-08	3.16904e-06	79139	DERL1	down
04141	Protein processing in endoplasmic reticulum	11.9385	6.12375e-08	3.16904e-06	22926	ATF6	down
04141	Protein processing in endoplasmic reticulum	11.9385	6.12375e-08	3.16904e-06	29979	UBQLN1	down
04141	Protein processing in endoplasmic reticulum	11.9385	6.12375e-08	3.16904e-06	9532	BAG2	down
04141	Protein processing in endoplasmic reticulum	11.9385	6.12375e-08	3.16904e-06	10134	BCAP31	down
05200	Pathways in cancer	6.02062	4.01236e-06	0.000166112	7170	TPM3	down
05200	Pathways in cancer	6.02062	4.01236e-06	0.000166112	10342	TFG	down
05200	Pathways in cancer	6.02062	4.01236e-06	0.000166112	4286	MITF	down
05200	Pathways in cancer	6.02062	4.01236e-06	0.000166112	5467	PPARD	down
05200	Pathways in cancer	6.02062	4.01236e-06	0.000166112	650	BMP2	down
05200	Pathways in cancer	6.02062	4.01236e-06	0.000166112	3688	ITGB1	down
05200	Pathways in cancer	6.02062	4.01236e-06	0.000166112	1398	CRK	down
05200	Pathways in cancer	6.02062	4.01236e-06	0.000166112	1910	EDNRB	down
05200	Pathways in cancer	6.02062	4.01236e-06	0.000166112	5468	PPARG	down
05200	Pathways in cancer	6.02062	4.01236e-06	0.000166112	3914	LAMB3	down
05200	Pathways in cancer	6.02062	4.01236e-06	0.000166112	3918	LAMC2	down
05200	Pathways in cancer	6.02062	4.01236e-06	0.000166112	3675	ITGA3	down
04144	Endocytosis	6.49767	0.000152109	0.00314866	6643	SNX2	down
04144	Endocytosis	6.49767	0.000152109	0.00314866	1173	AP2M1	down
04144	Endocytosis	6.49767	0.000152109	0.00314866	11031	RAB31	down
04144	Endocytosis	6.49767	0.000152109	0.00314866	8027	STAM	down
04144	Endocytosis	6.49767	0.000152109	0.00314866	5878	RAB5C	down
04144	Endocytosis	6.49767	0.000152109	0.00314866	3303	HSPA1A	down
04144	Endocytosis	6.49767	0.000152109	0.00314866	9829	DNAJC6	down
04144	Endocytosis	6.49767	0.000152109	0.00314866	7879	RAB7A	down
04140	Autophagy - animal	7.74136	0.00201847	0.0185376	64422	ATG3	down
04140	Autophagy - animal	7.74136	0.00201847	0.0185376	5515	PPP2CA	down
04140	Autophagy - animal	7.74136	0.00201847	0.0185376	23710	GABARAPL1	down
04140	Autophagy - animal	7.74136	0.00201847	0.0185376	64121	RRAGC	down
04140	Autophagy - animal	7.74136	0.00201847	0.0185376	7879	RAB7A	down
00500	Starch and sucrose metabolism	16.5149	0.00321134	0.0255672	92579	G6PC3	down
00500	Starch and sucrose metabolism	16.5149	0.00321134	0.0255672	5236	PGM1	down
00500	Starch and sucrose metabolism	16.5149	0.00321134	0.0255672	5836	PYGL	down
05222	Small cell lung cancer	8.52382	0.00521609	0.0372321	3688	ITGB1	down
05222	Small cell lung cancer	8.52382	0.00521609	0.0372321	3914	LAMB3	down
05222	Small cell lung cancer	8.52382	0.00521609	0.0372321	3918	LAMC2	down
05222	Small cell lung cancer	8.52382	0.00521609	0.0372321	3675	ITGA3	down
04217	Necroptosis	6.04204	0.00612388	0.0399254	8795	TNFRSF10B	down
04217	Necroptosis	6.04204	0.00612388	0.0399254	5836	PYGL	down
04217	Necroptosis	6.04204	0.00612388	0.0399254	197259	MLKL	down
04217	Necroptosis	6.04204	0.00612388	0.0399254	3552	IL1A	down
04217	Necroptosis	6.04204	0.00612388	0.0399254	3443	IFNA6	down
03050	Proteasome	13.2119	0.00617204	0.0399254	5701	PSMC2	down
03050	Proteasome	13.2119	0.00617204	0.0399254	5704	PSMC4	down
03050	Proteasome	13.2119	0.00617204	0.0399254	5714	PSMD8	down
04530	Tight junction	5.82879	0.00716808	0.0432823	5515	PPP2CA	down
04530	Tight junction	5.82879	0.00716808	0.0432823	3688	ITGB1	down
04530	Tight junction	5.82879	0.00716808	0.0432823	51421	AMOTL2	down
04530	Tight junction	5.82879	0.00716808	0.0432823	10627	MYL12A	down
04530	Tight junction	5.82879	0.00716808	0.0432823	7277	TUBA4A	down
00520	Amino sugar and nucleotide sugar metabolism	12.3862	0.00743963	0.0432823	3074	HEXB	down
00520	Amino sugar and nucleotide sugar metabolism	12.3862	0.00743963	0.0432823	5236	PGM1	down
00520	Amino sugar and nucleotide sugar metabolism	12.3862	0.00743963	0.0432823	1118	CHIT1	down
04151	PI3K-Akt signaling pathway	4.05629	0.00756455	0.0432823	3914	LAMB3	down
04151	PI3K-Akt signaling pathway	4.05629	0.00756455	0.0432823	3675	ITGA3	down
04151	PI3K-Akt signaling pathway	4.05629	0.00756455	0.0432823	5515	PPP2CA	down
04151	PI3K-Akt signaling pathway	4.05629	0.00756455	0.0432823	3688	ITGB1	down
04151	PI3K-Akt signaling pathway	4.05629	0.00756455	0.0432823	3443	IFNA6	down
04151	PI3K-Akt signaling pathway	4.05629	0.00756455	0.0432823	92579	G6PC3	down
04151	PI3K-Akt signaling pathway	4.05629	0.00756455	0.0432823	3918	LAMC2	down
00230	Purine metabolism	5.66225	0.00813323	0.0443047	50484	RRM2B	down
00230	Purine metabolism	5.66225	0.00813323	0.0443047	102157402	AK6	down
00230	Purine metabolism	5.66225	0.00813323	0.0443047	5236	PGM1	down
00230	Purine metabolism	5.66225	0.00813323	0.0443047	84284	NTPCR	down
00230	Purine metabolism	5.66225	0.00813323	0.0443047	55703	POLR3B	down
03008	Ribosome biogenesis in eukaryotes	7.47845	0.00843265	0.0447579	84916	UTP4	down
03008	Ribosome biogenesis in eukaryotes	7.47845	0.00843265	0.0447579	102157402	AK6	down
03008	Ribosome biogenesis in eukaryotes	7.47845	0.00843265	0.0447579	10775	POP4	down
03008	Ribosome biogenesis in eukaryotes	7.47845	0.00843265	0.0447579	55781	RIOK2	down

## Sheet: Genes of females in the pathway
path_id	path_name	enrichment	pvalue	FDR	gene_id	gene_name	Pathway_style
01100	Metabolic pathways	2.59559	1.92551e-08	3.49159e-07	9365	KL	up
01100	Metabolic pathways	2.59559	1.92551e-08	3.49159e-07	9104	RGN	up
01100	Metabolic pathways	2.59559	1.92551e-08	3.49159e-07	9060	PAPSS2	up
01100	Metabolic pathways	2.59559	1.92551e-08	3.49159e-07	11320	MGAT4A	up
01100	Metabolic pathways	2.59559	1.92551e-08	3.49159e-07	3340	NDST1	up
01100	Metabolic pathways	2.59559	1.92551e-08	3.49159e-07	9486	CHST10	up
01100	Metabolic pathways	2.59559	1.92551e-08	3.49159e-07	3633	INPP5B	up
01100	Metabolic pathways	2.59559	1.92551e-08	3.49159e-07	1119	CHKA	up
01100	Metabolic pathways	2.59559	1.92551e-08	3.49159e-07	3295	HSD17B4	up
01100	Metabolic pathways	2.59559	1.92551e-08	3.49159e-07	27306	HPGDS	up
01100	Metabolic pathways	2.59559	1.92551e-08	3.49159e-07	3373	HYAL1	up
01100	Metabolic pathways	2.59559	1.92551e-08	3.49159e-07	11343	MGLL	up
01100	Metabolic pathways	2.59559	1.92551e-08	3.49159e-07	4121	MAN1A1	up
01100	Metabolic pathways	2.59559	1.92551e-08	3.49159e-07	5740	PTGIS	up
01100	Metabolic pathways	2.59559	1.92551e-08	3.49159e-07	443	ASPA	up
01100	Metabolic pathways	2.59559	1.92551e-08	3.49159e-07	280	AMY2B	up
01100	Metabolic pathways	2.59559	1.92551e-08	3.49159e-07	1036	CDO1	up
01100	Metabolic pathways	2.59559	1.92551e-08	3.49159e-07	10402	ST3GAL6	up
01100	Metabolic pathways	2.59559	1.92551e-08	3.49159e-07	55902	ACSS2	up
01100	Metabolic pathways	2.59559	1.92551e-08	3.49159e-07	57134	MAN1C1	up
01100	Metabolic pathways	2.59559	1.92551e-08	3.49159e-07	4548	MTR	up
01100	Metabolic pathways	2.59559	1.92551e-08	3.49159e-07	5730	PTGDS	up
01100	Metabolic pathways	2.59559	1.92551e-08	3.49159e-07	2132	EXT2	up
01100	Metabolic pathways	2.59559	1.92551e-08	3.49159e-07	54511	HMGCLL1	up
01100	Metabolic pathways	2.59559	1.92551e-08	3.49159e-07	5319	PLA2G1B	up
01100	Metabolic pathways	2.59559	1.92551e-08	3.49159e-07	125	ADH1B	up
01100	Metabolic pathways	2.59559	1.92551e-08	3.49159e-07	23530	NNT	up
01100	Metabolic pathways	2.59559	1.92551e-08	3.49159e-07	113612	CYP2U1	up
01100	Metabolic pathways	2.59559	1.92551e-08	3.49159e-07	5980	REV3L	up
01100	Metabolic pathways	2.59559	1.92551e-08	3.49159e-07	5322	PLA2G5	up
01100	Metabolic pathways	2.59559	1.92551e-08	3.49159e-07	55304	SPTLC3	up
01100	Metabolic pathways	2.59559	1.92551e-08	3.49159e-07	8869	ST3GAL5	up
01100	Metabolic pathways	2.59559	1.92551e-08	3.49159e-07	22908	SACM1L	up
01100	Metabolic pathways	2.59559	1.92551e-08	3.49159e-07	124	ADH1A	up
01100	Metabolic pathways	2.59559	1.92551e-08	3.49159e-07	66008	TRAK2	up
01100	Metabolic pathways	2.59559	1.92551e-08	3.49159e-07	8526	DGKE	up
01100	Metabolic pathways	2.59559	1.92551e-08	3.49159e-07	5336	PLCG2	up
01100	Metabolic pathways	2.59559	1.92551e-08	3.49159e-07	8639	AOC3	up
01100	Metabolic pathways	2.59559	1.92551e-08	3.49159e-07	8854	ALDH1A2	up
01100	Metabolic pathways	2.59559	1.92551e-08	3.49159e-07	8867	SYNJ1	up
01100	Metabolic pathways	2.59559	1.92551e-08	3.49159e-07	79611	ACSS3	up
01100	Metabolic pathways	2.59559	1.92551e-08	3.49159e-07	8707	B3GALT2	up
01100	Metabolic pathways	2.59559	1.92551e-08	3.49159e-07	8605	PLA2G4C	up
01100	Metabolic pathways	2.59559	1.92551e-08	3.49159e-07	8692	HYAL2	up
01100	Metabolic pathways	2.59559	1.92551e-08	3.49159e-07	8706	B3GALNT1	up
01100	Metabolic pathways	2.59559	1.92551e-08	3.49159e-07	8630	HSD17B6	up
01100	Metabolic pathways	2.59559	1.92551e-08	3.49159e-07	8613	PLPP3	up
05202	Transcriptional misregulation in cancer	5.66504	3.52456e-07	3.9945e-06	4208	MEF2C	up
05202	Transcriptional misregulation in cancer	5.66504	3.52456e-07	3.9945e-06	7403	KDM6A	up
05202	Transcriptional misregulation in cancer	5.66504	3.52456e-07	3.9945e-06	5090	PBX3	up
05202	Transcriptional misregulation in cancer	5.66504	3.52456e-07	3.9945e-06	2078	ERG	up
05202	Transcriptional misregulation in cancer	5.66504	3.52456e-07	3.9945e-06	7048	TGFBR2	up
05202	Transcriptional misregulation in cancer	5.66504	3.52456e-07	3.9945e-06	5218	CDK14	up
05202	Transcriptional misregulation in cancer	5.66504	3.52456e-07	3.9945e-06	3479	IGF1	up
05202	Transcriptional misregulation in cancer	5.66504	3.52456e-07	3.9945e-06	1848	DUSP6	up
05202	Transcriptional misregulation in cancer	5.66504	3.52456e-07	3.9945e-06	1655	DDX5	up
05202	Transcriptional misregulation in cancer	5.66504	3.52456e-07	3.9945e-06	2005	ELK4	up
05202	Transcriptional misregulation in cancer	5.66504	3.52456e-07	3.9945e-06	472	ATM	up
05202	Transcriptional misregulation in cancer	5.66504	3.52456e-07	3.9945e-06	2115	ETV1	up
05202	Transcriptional misregulation in cancer	5.66504	3.52456e-07	3.9945e-06	3021	H3F3B	up
05202	Transcriptional misregulation in cancer	5.66504	3.52456e-07	3.9945e-06	2313	FLI1	up
05202	Transcriptional misregulation in cancer	5.66504	3.52456e-07	3.9945e-06	2119	ETV5	up
05203	Viral carcinogenesis	3.84433	0.000650678	0.00224031	5934	RBL2	up
05203	Viral carcinogenesis	3.84433	0.000650678	0.00224031	8850	KAT2B	up
05203	Viral carcinogenesis	3.84433	0.000650678	0.00224031	6672	SP100	up
05203	Viral carcinogenesis	3.84433	0.000650678	0.00224031	5295	PIK3R1	up
05203	Viral carcinogenesis	3.84433	0.000650678	0.00224031	5567	PRKACB	up
05203	Viral carcinogenesis	3.84433	0.000650678	0.00224031	11036	GTF2A1L	up
05203	Viral carcinogenesis	3.84433	0.000650678	0.00224031	9586	CREB5	up
05203	Viral carcinogenesis	3.84433	0.000650678	0.00224031	3572	IL6ST	up
05203	Viral carcinogenesis	3.84433	0.000650678	0.00224031	1388	ATF6B	up
05203	Viral carcinogenesis	3.84433	0.000650678	0.00224031	1233	CCR4	up
05203	Viral carcinogenesis	3.84433	0.000650678	0.00224031	5922	RASA2	up
05034	Alcoholism	3.90258	0.0011312	0.00357773	1388	ATF6B	up
05034	Alcoholism	3.90258	0.0011312	0.00357773	2788	GNG7	up
05034	Alcoholism	3.90258	0.0011312	0.00357773	3021	H3F3B	up
05034	Alcoholism	3.90258	0.0011312	0.00357773	673	BRAF	up
05034	Alcoholism	3.90258	0.0011312	0.00357773	9586	CREB5	up
05034	Alcoholism	3.90258	0.0011312	0.00357773	53358	SHC3	up
05034	Alcoholism	3.90258	0.0011312	0.00357773	2791	GNG11	up
05034	Alcoholism	3.90258	0.0011312	0.00357773	6655	SOS2	up
05034	Alcoholism	3.90258	0.0011312	0.00357773	54331	GNG2	up
05034	Alcoholism	3.90258	0.0011312	0.00357773	4915	NTRK2	up
01100	Metabolic pathways	4.56711	6.79099e-31	1.87431e-28	10020	GNE	down
01100	Metabolic pathways	4.56711	6.79099e-31	1.87431e-28	10135	NAMPT	down
01100	Metabolic pathways	4.56711	6.79099e-31	1.87431e-28	10317	B3GALT5	down
01100	Metabolic pathways	4.56711	6.79099e-31	1.87431e-28	10331	B3GNT3	down
01100	Metabolic pathways	4.56711	6.79099e-31	1.87431e-28	10606	PAICS	down
01100	Metabolic pathways	4.56711	6.79099e-31	1.87431e-28	11282	MGAT4B	down
01100	Metabolic pathways	4.56711	6.79099e-31	1.87431e-28	122622	ADSSL1	down
01100	Metabolic pathways	4.56711	6.79099e-31	1.87431e-28	125965	COX6B2	down
01100	Metabolic pathways	4.56711	6.79099e-31	1.87431e-28	1537	CYC1	down
01100	Metabolic pathways	4.56711	6.79099e-31	1.87431e-28	1558	CYP2C8	down
01100	Metabolic pathways	4.56711	6.79099e-31	1.87431e-28	1571	CYP2E1	down
01100	Metabolic pathways	4.56711	6.79099e-31	1.87431e-28	158	ADSL	down
01100	Metabolic pathways	4.56711	6.79099e-31	1.87431e-28	1591	CYP24A1	down
01100	Metabolic pathways	4.56711	6.79099e-31	1.87431e-28	171568	POLR3H	down
01100	Metabolic pathways	4.56711	6.79099e-31	1.87431e-28	1737	DLAT	down
01100	Metabolic pathways	4.56711	6.79099e-31	1.87431e-28	1738	DLD	down
01100	Metabolic pathways	4.56711	6.79099e-31	1.87431e-28	1798	DPAGT1	down
01100	Metabolic pathways	4.56711	6.79099e-31	1.87431e-28	191	AHCY	down
01100	Metabolic pathways	4.56711	6.79099e-31	1.87431e-28	192134	B3GNT6	down
01100	Metabolic pathways	4.56711	6.79099e-31	1.87431e-28	2194	FASN	down
01100	Metabolic pathways	4.56711	6.79099e-31	1.87431e-28	222	ALDH3B2	down
01100	Metabolic pathways	4.56711	6.79099e-31	1.87431e-28	226	ALDOA	down
01100	Metabolic pathways	4.56711	6.79099e-31	1.87431e-28	253430	IPMK	down
01100	Metabolic pathways	4.56711	6.79099e-31	1.87431e-28	2539	G6PD	down
01100	Metabolic pathways	4.56711	6.79099e-31	1.87431e-28	254531	LPCAT4	down
01100	Metabolic pathways	4.56711	6.79099e-31	1.87431e-28	2583	B4GALNT1	down
01100	Metabolic pathways	4.56711	6.79099e-31	1.87431e-28	26007	TKFC	down
01100	Metabolic pathways	4.56711	6.79099e-31	1.87431e-28	2729	GCLC	down
01100	Metabolic pathways	4.56711	6.79099e-31	1.87431e-28	2730	GCLM	down
01100	Metabolic pathways	4.56711	6.79099e-31	1.87431e-28	27349	MCAT	down
01100	Metabolic pathways	4.56711	6.79099e-31	1.87431e-28	2805	GOT1	down
01100	Metabolic pathways	4.56711	6.79099e-31	1.87431e-28	2806	GOT2	down
01100	Metabolic pathways	4.56711	6.79099e-31	1.87431e-28	2821	GPI	down
01100	Metabolic pathways	4.56711	6.79099e-31	1.87431e-28	284098	PIGW	down
01100	Metabolic pathways	4.56711	6.79099e-31	1.87431e-28	29926	GMPPA	down
01100	Metabolic pathways	4.56711	6.79099e-31	1.87431e-28	3145	HMBS	down
01100	Metabolic pathways	4.56711	6.79099e-31	1.87431e-28	3156	HMGCR	down
01100	Metabolic pathways	4.56711	6.79099e-31	1.87431e-28	3615	IMPDH2	down
01100	Metabolic pathways	4.56711	6.79099e-31	1.87431e-28	3704	ITPA	down
01100	Metabolic pathways	4.56711	6.79099e-31	1.87431e-28	3939	LDHA	down
01100	Metabolic pathways	4.56711	6.79099e-31	1.87431e-28	4051	CYP4F3	down
01100	Metabolic pathways	4.56711	6.79099e-31	1.87431e-28	4191	MDH2	down
01100	Metabolic pathways	4.56711	6.79099e-31	1.87431e-28	47	ACLY	down
01100	Metabolic pathways	4.56711	6.79099e-31	1.87431e-28	4728	NDUFS8	down
01100	Metabolic pathways	4.56711	6.79099e-31	1.87431e-28	4830	NME1	down
01100	Metabolic pathways	4.56711	6.79099e-31	1.87431e-28	4953	ODC1	down
01100	Metabolic pathways	4.56711	6.79099e-31	1.87431e-28	5050	PAFAH1B3	down
01100	Metabolic pathways	4.56711	6.79099e-31	1.87431e-28	50617	ATP6V0A4	down
01100	Metabolic pathways	4.56711	6.79099e-31	1.87431e-28	5214	PFKP	down
01100	Metabolic pathways	4.56711	6.79099e-31	1.87431e-28	5226	PGD	down
01100	Metabolic pathways	4.56711	6.79099e-31	1.87431e-28	5230	PGK1	down
01100	Metabolic pathways	4.56711	6.79099e-31	1.87431e-28	5315	PKM	down
01100	Metabolic pathways	4.56711	6.79099e-31	1.87431e-28	54187	NANS	down
01100	Metabolic pathways	4.56711	6.79099e-31	1.87431e-28	5438	POLR2I	down
01100	Metabolic pathways	4.56711	6.79099e-31	1.87431e-28	55748	CNDP2	down
01100	Metabolic pathways	4.56711	6.79099e-31	1.87431e-28	5832	ALDH18A1	down
01100	Metabolic pathways	4.56711	6.79099e-31	1.87431e-28	5834	PYGB	down
01100	Metabolic pathways	4.56711	6.79099e-31	1.87431e-28	6241	RRM2	down
01100	Metabolic pathways	4.56711	6.79099e-31	1.87431e-28	6472	SHMT2	down
01100	Metabolic pathways	4.56711	6.79099e-31	1.87431e-28	654364	NME1-NME2	down
01100	Metabolic pathways	4.56711	6.79099e-31	1.87431e-28	6888	TALDO1	down
01100	Metabolic pathways	4.56711	6.79099e-31	1.87431e-28	7086	TKT	down
01100	Metabolic pathways	4.56711	6.79099e-31	1.87431e-28	7264	TSTA3	down
01100	Metabolic pathways	4.56711	6.79099e-31	1.87431e-28	7358	UGDH	down
01100	Metabolic pathways	4.56711	6.79099e-31	1.87431e-28	7371	UCK2	down
01100	Metabolic pathways	4.56711	6.79099e-31	1.87431e-28	79369	B3GNT4	down
01100	Metabolic pathways	4.56711	6.79099e-31	1.87431e-28	79814	AGMAT	down
01100	Metabolic pathways	4.56711	6.79099e-31	1.87431e-28	80142	PTGES2	down
01100	Metabolic pathways	4.56711	6.79099e-31	1.87431e-28	80201	HKDC1	down
01100	Metabolic pathways	4.56711	6.79099e-31	1.87431e-28	80271	ITPKC	down
01100	Metabolic pathways	4.56711	6.79099e-31	1.87431e-28	80347	COASY	down
01100	Metabolic pathways	4.56711	6.79099e-31	1.87431e-28	81579	PLA2G12A	down
01100	Metabolic pathways	4.56711	6.79099e-31	1.87431e-28	84002	B3GNT5	down
01100	Metabolic pathways	4.56711	6.79099e-31	1.87431e-28	84803	GPAT3	down
01100	Metabolic pathways	4.56711	6.79099e-31	1.87431e-28	8612	PLPP2	down
01100	Metabolic pathways	4.56711	6.79099e-31	1.87431e-28	8644	AKR1C3	down
01100	Metabolic pathways	4.56711	6.79099e-31	1.87431e-28	873	CBR1	down
01100	Metabolic pathways	4.56711	6.79099e-31	1.87431e-28	8733	GPAA1	down
01100	Metabolic pathways	4.56711	6.79099e-31	1.87431e-28	874	CBR3	down
01100	Metabolic pathways	4.56711	6.79099e-31	1.87431e-28	8818	DPM2	down
01100	Metabolic pathways	4.56711	6.79099e-31	1.87431e-28	8942	KYNU	down
01100	Metabolic pathways	4.56711	6.79099e-31	1.87431e-28	92579	G6PC3	down
01100	Metabolic pathways	4.56711	6.79099e-31	1.87431e-28	95	ACY1	down
01100	Metabolic pathways	4.56711	6.79099e-31	1.87431e-28	9536	PTGES	down
01100	Metabolic pathways	4.56711	6.79099e-31	1.87431e-28	9615	GDA	down
01100	Metabolic pathways	4.56711	6.79099e-31	1.87431e-28	978	CDA	down
00230	Purine metabolism	5.79007	2.60668e-07	6.20022e-06	654364	NME1-NME2	down
00230	Purine metabolism	5.79007	2.60668e-07	6.20022e-06	3615	IMPDH2	down
00230	Purine metabolism	5.79007	2.60668e-07	6.20022e-06	318	NUDT2	down
00230	Purine metabolism	5.79007	2.60668e-07	6.20022e-06	158	ADSL	down
00230	Purine metabolism	5.79007	2.60668e-07	6.20022e-06	2986	GUCY2F	down
00230	Purine metabolism	5.79007	2.60668e-07	6.20022e-06	171568	POLR3H	down
00230	Purine metabolism	5.79007	2.60668e-07	6.20022e-06	3704	ITPA	down
00230	Purine metabolism	5.79007	2.60668e-07	6.20022e-06	4830	NME1	down
00230	Purine metabolism	5.79007	2.60668e-07	6.20022e-06	5315	PKM	down
00230	Purine metabolism	5.79007	2.60668e-07	6.20022e-06	10606	PAICS	down
00230	Purine metabolism	5.79007	2.60668e-07	6.20022e-06	9615	GDA	down
00230	Purine metabolism	5.79007	2.60668e-07	6.20022e-06	6241	RRM2	down
00230	Purine metabolism	5.79007	2.60668e-07	6.20022e-06	122622	ADSSL1	down
00230	Purine metabolism	5.79007	2.60668e-07	6.20022e-06	11164	NUDT5	down
00230	Purine metabolism	5.79007	2.60668e-07	6.20022e-06	5438	POLR2I	down
00520	Amino sugar and nucleotide sugar metabolism	11.2585	1.99914e-06	3.94116e-05	7264	TSTA3	down
00520	Amino sugar and nucleotide sugar metabolism	11.2585	1.99914e-06	3.94116e-05	10020	GNE	down
00520	Amino sugar and nucleotide sugar metabolism	11.2585	1.99914e-06	3.94116e-05	7358	UGDH	down
00520	Amino sugar and nucleotide sugar metabolism	11.2585	1.99914e-06	3.94116e-05	29926	GMPPA	down
00520	Amino sugar and nucleotide sugar metabolism	11.2585	1.99914e-06	3.94116e-05	64841	GNPNAT1	down
00520	Amino sugar and nucleotide sugar metabolism	11.2585	1.99914e-06	3.94116e-05	80201	HKDC1	down
00520	Amino sugar and nucleotide sugar metabolism	11.2585	1.99914e-06	3.94116e-05	2821	GPI	down
00520	Amino sugar and nucleotide sugar metabolism	11.2585	1.99914e-06	3.94116e-05	54187	NANS	down
05200	Pathways in cancer	3.42029	9.9748e-06	0.000172065	2256	FGF11	down
05200	Pathways in cancer	3.42029	9.9748e-06	0.000172065	624	BDKRB2	down
05200	Pathways in cancer	3.42029	9.9748e-06	0.000172065	581	BAX	down
05200	Pathways in cancer	3.42029	9.9748e-06	0.000172065	2783	GNB2	down
05200	Pathways in cancer	3.42029	9.9748e-06	0.000172065	23624	CBLC	down
05200	Pathways in cancer	3.42029	9.9748e-06	0.000172065	9618	TRAF4	down
05200	Pathways in cancer	3.42029	9.9748e-06	0.000172065	1164	CKS2	down
05200	Pathways in cancer	3.42029	9.9748e-06	0.000172065	3914	LAMB3	down
05200	Pathways in cancer	3.42029	9.9748e-06	0.000172065	598	BCL2L1	down
05200	Pathways in cancer	3.42029	9.9748e-06	0.000172065	3728	JUP	down
05200	Pathways in cancer	3.42029	9.9748e-06	0.000172065	5888	RAD51	down
05200	Pathways in cancer	3.42029	9.9748e-06	0.000172065	6513	SLC2A1	down
05200	Pathways in cancer	3.42029	9.9748e-06	0.000172065	3326	HSP90AB1	down
05200	Pathways in cancer	3.42029	9.9748e-06	0.000172065	4312	MMP1	down
05200	Pathways in cancer	3.42029	9.9748e-06	0.000172065	7477	WNT7B	down
05200	Pathways in cancer	3.42029	9.9748e-06	0.000172065	3918	LAMC2	down
05200	Pathways in cancer	3.42029	9.9748e-06	0.000172065	112399	EGLN3	down
05200	Pathways in cancer	3.42029	9.9748e-06	0.000172065	7186	TRAF2	down
05200	Pathways in cancer	3.42029	9.9748e-06	0.000172065	4609	MYC	down
05200	Pathways in cancer	3.42029	9.9748e-06	0.000172065	3576	CXCL8	down
03050	Proteasome	10.5079	1.69296e-05	0.000245925	5693	PSMB5	down
03050	Proteasome	10.5079	1.69296e-05	0.000245925	11047	ADRM1	down
03050	Proteasome	10.5079	1.69296e-05	0.000245925	5695	PSMB7	down
03050	Proteasome	10.5079	1.69296e-05	0.000245925	5686	PSMA5	down
03050	Proteasome	10.5079	1.69296e-05	0.000245925	5694	PSMB6	down
03050	Proteasome	10.5079	1.69296e-05	0.000245925	5691	PSMB3	down
03050	Proteasome	10.5079	1.69296e-05	0.000245925	10197	PSME3	down
04217	Necroptosis	4.94274	2.76819e-05	0.00038201	3015	H2AFZ	down
04217	Necroptosis	4.94274	2.76819e-05	0.00038201	7186	TRAF2	down
04217	Necroptosis	4.94274	2.76819e-05	0.00038201	8717	TRADD	down
04217	Necroptosis	4.94274	2.76819e-05	0.00038201	3326	HSP90AB1	down
04217	Necroptosis	4.94274	2.76819e-05	0.00038201	5834	PYGB	down
04217	Necroptosis	4.94274	2.76819e-05	0.00038201	192111	PGAM5	down
04217	Necroptosis	4.94274	2.76819e-05	0.00038201	581	BAX	down
04217	Necroptosis	4.94274	2.76819e-05	0.00038201	3014	H2AFX	down
04217	Necroptosis	4.94274	2.76819e-05	0.00038201	57132	CHMP1B	down
04217	Necroptosis	4.94274	2.76819e-05	0.00038201	8795	TNFRSF10B	down
04217	Necroptosis	4.94274	2.76819e-05	0.00038201	8878	SQSTM1	down
04217	Necroptosis	4.94274	2.76819e-05	0.00038201	9825	SPATA2	down
04144	Endocytosis	3.87587	7.97377e-05	0.000880304	55040	EPN3	down
04144	Endocytosis	3.87587	7.97377e-05	0.000880304	55048	VPS37C	down
04144	Endocytosis	3.87587	7.97377e-05	0.000880304	6714	SRC	down
04144	Endocytosis	3.87587	7.97377e-05	0.000880304	3304	HSPA1B	down
04144	Endocytosis	3.87587	7.97377e-05	0.000880304	23624	CBLC	down
04144	Endocytosis	3.87587	7.97377e-05	0.000880304	10552	ARPC1A	down
04144	Endocytosis	3.87587	7.97377e-05	0.000880304	84313	VPS25	down
04144	Endocytosis	3.87587	7.97377e-05	0.000880304	7251	TSG101	down
04144	Endocytosis	3.87587	7.97377e-05	0.000880304	93343	MVB12A	down
04144	Endocytosis	3.87587	7.97377e-05	0.000880304	9146	HGS	down
04144	Endocytosis	3.87587	7.97377e-05	0.000880304	1175	AP2S1	down
04144	Endocytosis	3.87587	7.97377e-05	0.000880304	57154	SMURF1	down
04144	Endocytosis	3.87587	7.97377e-05	0.000880304	118813	ZFYVE27	down
04144	Endocytosis	3.87587	7.97377e-05	0.000880304	57132	CHMP1B	down
03008	Ribosome biogenesis in eukaryotes	5.73544	0.000119805	0.00127178	23560	GTPBP4	down
03008	Ribosome biogenesis in eukaryotes	5.73544	0.000119805	0.00127178	10813	UTP14A	down
03008	Ribosome biogenesis in eukaryotes	5.73544	0.000119805	0.00127178	10557	RPP38	down
03008	Ribosome biogenesis in eukaryotes	5.73544	0.000119805	0.00127178	26354	GNL3	down
03008	Ribosome biogenesis in eukaryotes	5.73544	0.000119805	0.00127178	65083	NOL6	down
03008	Ribosome biogenesis in eukaryotes	5.73544	0.000119805	0.00127178	138716	RPP25L	down
03008	Ribosome biogenesis in eukaryotes	5.73544	0.000119805	0.00127178	10248	POP7	down
03008	Ribosome biogenesis in eukaryotes	5.73544	0.000119805	0.00127178	10436	EMG1	down
03008	Ribosome biogenesis in eukaryotes	5.73544	0.000119805	0.00127178	3692	EIF6	down
04530	Tight junction	4.37093	0.000206322	0.00210906	91862	MARVELD3	down
04530	Tight junction	4.37093	0.000206322	0.00210906	2017	CTTN	down
04530	Tight junction	4.37093	0.000206322	0.00210906	5111	PCNA	down
04530	Tight junction	4.37093	0.000206322	0.00210906	6714	SRC	down
04530	Tight junction	4.37093	0.000206322	0.00210906	8531	YBX3	down
04530	Tight junction	4.37093	0.000206322	0.00210906	1366	CLDN7	down
04530	Tight junction	4.37093	0.000206322	0.00210906	9073	CLDN8	down
04530	Tight junction	4.37093	0.000206322	0.00210906	5522	PPP2R2C	down
04530	Tight junction	4.37093	0.000206322	0.00210906	27134	TJP3	down
04530	Tight junction	4.37093	0.000206322	0.00210906	84790	TUBA1C	down
04530	Tight junction	4.37093	0.000206322	0.00210906	9071	CLDN10	down
05222	Small cell lung cancer	5.81082	0.000300654	0.00296359	4609	MYC	down
05222	Small cell lung cancer	5.81082	0.000300654	0.00296359	3914	LAMB3	down
05222	Small cell lung cancer	5.81082	0.000300654	0.00296359	1164	CKS2	down
05222	Small cell lung cancer	5.81082	0.000300654	0.00296359	7186	TRAF2	down
05222	Small cell lung cancer	5.81082	0.000300654	0.00296359	3918	LAMC2	down
05222	Small cell lung cancer	5.81082	0.000300654	0.00296359	9618	TRAF4	down
05222	Small cell lung cancer	5.81082	0.000300654	0.00296359	581	BAX	down
05222	Small cell lung cancer	5.81082	0.000300654	0.00296359	598	BCL2L1	down
04140	Autophagy - animal	4.74966	0.000521531	0.0044982	54541	DDIT4	down
04140	Autophagy - animal	4.74966	0.000521531	0.0044982	58476	TP53INP2	down
04140	Autophagy - animal	4.74966	0.000521531	0.0044982	55054	ATG16L1	down
04140	Autophagy - animal	4.74966	0.000521531	0.0044982	8660	IRS2	down
04140	Autophagy - animal	4.74966	0.000521531	0.0044982	598	BCL2L1	down
04140	Autophagy - animal	4.74966	0.000521531	0.0044982	84335	AKT1S1	down
04140	Autophagy - animal	4.74966	0.000521531	0.0044982	60673	ATG101	down
04140	Autophagy - animal	4.74966	0.000521531	0.0044982	285973	ATG9B	down
04140	Autophagy - animal	4.74966	0.000521531	0.0044982	29982	NRBF2	down
04141	Protein processing in endoplasmic reticulum	4.06932	0.000804048	0.00599776	10970	CKAP4	down
04141	Protein processing in endoplasmic reticulum	4.06932	0.000804048	0.00599776	10134	BCAP31	down
04141	Protein processing in endoplasmic reticulum	4.06932	0.000804048	0.00599776	3304	HSPA1B	down
04141	Protein processing in endoplasmic reticulum	4.06932	0.000804048	0.00599776	10808	HSPH1	down
04141	Protein processing in endoplasmic reticulum	4.06932	0.000804048	0.00599776	3326	HSP90AB1	down
04141	Protein processing in endoplasmic reticulum	4.06932	0.000804048	0.00599776	581	BAX	down
04141	Protein processing in endoplasmic reticulum	4.06932	0.000804048	0.00599776	10483	SEC23B	down
04141	Protein processing in endoplasmic reticulum	4.06932	0.000804048	0.00599776	7186	TRAF2	down
04141	Protein processing in endoplasmic reticulum	4.06932	0.000804048	0.00599776	91319	DERL3	down
04141	Protein processing in endoplasmic reticulum	4.06932	0.000804048	0.00599776	23640	HSPBP1	down
04151	PI3K-Akt signaling pathway	2.76524	0.00269073	0.0165032	1442	CSH1	down
04151	PI3K-Akt signaling pathway	2.76524	0.00269073	0.0165032	598	BCL2L1	down
04151	PI3K-Akt signaling pathway	2.76524	0.00269073	0.0165032	2256	FGF11	down
04151	PI3K-Akt signaling pathway	2.76524	0.00269073	0.0165032	3326	HSP90AB1	down
04151	PI3K-Akt signaling pathway	2.76524	0.00269073	0.0165032	54541	DDIT4	down
04151	PI3K-Akt signaling pathway	2.76524	0.00269073	0.0165032	90993	CREB3L1	down
04151	PI3K-Akt signaling pathway	2.76524	0.00269073	0.0165032	672	BRCA1	down
04151	PI3K-Akt signaling pathway	2.76524	0.00269073	0.0165032	3918	LAMC2	down
04151	PI3K-Akt signaling pathway	2.76524	0.00269073	0.0165032	4609	MYC	down
04151	PI3K-Akt signaling pathway	2.76524	0.00269073	0.0165032	92579	G6PC3	down
04151	PI3K-Akt signaling pathway	2.76524	0.00269073	0.0165032	3914	LAMB3	down
04151	PI3K-Akt signaling pathway	2.76524	0.00269073	0.0165032	10488	CREB3	down
04151	PI3K-Akt signaling pathway	2.76524	0.00269073	0.0165032	2783	GNB2	down
04151	PI3K-Akt signaling pathway	2.76524	0.00269073	0.0165032	5522	PPP2R2C	down
00500	Starch and sucrose metabolism	7.50564	0.00771324	0.0357265	5834	PYGB	down
00500	Starch and sucrose metabolism	7.50564	0.00771324	0.0357265	92579	G6PC3	down
00500	Starch and sucrose metabolism	7.50564	0.00771324	0.0357265	2821	GPI	down
00500	Starch and sucrose metabolism	7.50564	0.00771324	0.0357265	80201	HKDC1	down

## Sheet: Intersection of genes
gene_name
FUT8
ALDH1A3
PLCB1
CHKA
PIGL
IDH2
NDUFV1
GALNT6
GAD1
CTPS2
TM7SF2
CERS4
ENPP3
INPP4B
GALNT14
ISYNA1
NDUFA13
PIGK
ALG3
AK6
CHIT1
GALNT1
GLB1
GNS
CERS2
HEXB
MAT2A
ASAH1
MOCS2
RRM2B
ACOX1
PCYT1A
ATP6V1A
PGM1
ATP6V0B
ATP6AP1
PI4K2A
PPT1
POLR3B
CSGALNACT1
PYGL
IPPK
SPR
NTPCR
DEGS1
B3GALNT1
P4HA2
ATP6V0D1
G6PC3
MINPP1
CDA
XYLB
KL
RGN
PAPSS2
MGAT4A
NDST1
CHST10
INPP5B
HSD17B4
HPGDS
HYAL1
MGLL
MAN1A1
PTGIS
ASPA
AMY2B
CDO1
ST3GAL6
ACSS2
MAN1C1
MTR
PTGDS
EXT2
HMGCLL1
PLA2G1B
ADH1B
NNT
CYP2U1
REV3L
PLA2G5
SPTLC3
ST3GAL5
SACM1L
ADH1A
TRAK2
DGKE
PLCG2
AOC3
ALDH1A2
SYNJ1
ACSS3
B3GALT2
PLA2G4C
HYAL2
HSD17B6
PLPP3
GNE
NAMPT
B3GALT5
B3GNT3
PAICS
MGAT4B
ADSSL1
COX6B2
CYC1
CYP2C8
CYP2E1
ADSL
CYP24A1
POLR3H
DLAT
DLD
DPAGT1
AHCY
B3GNT6
FASN
ALDH3B2
ALDOA
IPMK
G6PD
LPCAT4
B4GALNT1
TKFC
GCLC
GCLM
MCAT
GOT1
GOT2
GPI
PIGW
GMPPA
HMBS
HMGCR
IMPDH2
ITPA
LDHA
CYP4F3
MDH2
ACLY
NDUFS8
NME1
ODC1
PAFAH1B3
ATP6V0A4
PFKP
PGD
PGK1
PKM
NANS
POLR2I
CNDP2
ALDH18A1
PYGB
RRM2
SHMT2
NME1-NME2
TALDO1
TKT
TSTA3
UGDH
UCK2
B3GNT4
AGMAT
PTGES2
HKDC1
ITPKC
COASY
PLA2G12A
B3GNT5
GPAT3
PLPP2
AKR1C3
CBR1
GPAA1
CBR3
DPM2
KYNU
ACY1
PTGES
GDA
